# Supplementary material for: Analysis of putative quadruplex-forming sequences in fungal genomes: novel antifungal targets?
Source: Microb Genom. 2021 May 6;7(5):000570. doi: 10.1099/mgen.0.000570 (PMC8209732; doi:10.1099/mgen.0.000570)
Supplement: Supplementary material 1 [file mgen-7-0570-s001.xlsx]

## Sheet: Table S1
Supplementary Table 1. The information and sources of genomes used in this study.
Group	Organism Name	Strain	Assembly	Citation	Link
Pezizomycotina	Epichloe uncinata	e167	GCA_001043855.1		ftp://ftp.ncbi.nlm.nih.gov/genomes/all/GCA/001/043/855/GCA_001043855.1_ASM104385v1/GCA_001043855.1_ASM104385v1_genomic.fna.gz
Pezizomycotina	Diplocarpon rosae	DortE4	GCA_002317995.1		ftp://ftp.ncbi.nlm.nih.gov/genomes/all/GCA/002/317/995/GCA_002317995.1_ASM231799v1/GCA_002317995.1_ASM231799v1_genomic.fna.gz
Pezizomycotina	Aspergillus terreus	T3_Kankrej	GCA_002930435.1		ftp://ftp.ncbi.nlm.nih.gov/genomes/all/GCA/002/930/435/GCA_002930435.1_ASM293043v1/GCA_002930435.1_ASM293043v1_genomic.fna.gz
Pezizomycotina	Aspergillus unguis	NII 08123	GCA_003324175.1		ftp://ftp.ncbi.nlm.nih.gov/genomes/all/GCA/003/324/175/GCA_003324175.1_ASM332417v1/GCA_003324175.1_ASM332417v1_genomic.fna.gz
Pezizomycotina	Verticillium longisporum	VL1	GCA_001268145.1		ftp://ftp.ncbi.nlm.nih.gov/genomes/all/GCA/001/268/145/GCA_001268145.1_vl1.denovo.v1/GCA_001268145.1_vl1.denovo.v1_genomic.fna.gz
Pezizomycotina	Cladosporium sphaerospermum	IMV 00045	GCA_001931905.2		ftp://ftp.ncbi.nlm.nih.gov/genomes/all/GCA/001/931/905/GCA_001931905.2_ASM193190v2/GCA_001931905.2_ASM193190v2_genomic.fna.gz
Pezizomycotina	Magnaporthe oryzae		GCA_900474375.1		ftp://ftp.ncbi.nlm.nih.gov/genomes/all/GCA/900/474/375/GCA_900474375.1_CD156_genome/GCA_900474375.1_CD156_genome_genomic.fna.gz
Pezizomycotina	Rachicladosporium sp. CCFEE 5018	CCFEE 5018	GCA_002077045.2		ftp://ftp.ncbi.nlm.nih.gov/genomes/all/GCA/002/077/045/GCA_002077045.2_ASM207704v2/GCA_002077045.2_ASM207704v2_genomic.fna.gz
Pezizomycotina	Erysiphe pisi		GCA_000208805.1		ftp://ftp.ncbi.nlm.nih.gov/genomes/all/GCA/000/208/805/GCA_000208805.1_ASM20880v1/GCA_000208805.1_ASM20880v1_genomic.fna.gz
Pezizomycotina	Fusarium azukicola	NRRL 54364	GCA_001680625.1		ftp://ftp.ncbi.nlm.nih.gov/genomes/all/GCA/001/680/625/GCA_001680625.1_ASM168062v1/GCA_001680625.1_ASM168062v1_genomic.fna.gz
Pezizomycotina	Monilinia fructigena	Mfrg269	GCA_003260565.1		ftp://ftp.ncbi.nlm.nih.gov/genomes/all/GCA/003/260/565/GCA_003260565.1_ASM326056v1/GCA_003260565.1_ASM326056v1_genomic.fna.gz
Pezizomycotina	Colletotrichum godetiae	C184	GCA_001663355.1		ftp://ftp.ncbi.nlm.nih.gov/genomes/all/GCA/001/663/355/GCA_001663355.1_ASM166335v1/GCA_001663355.1_ASM166335v1_genomic.fna.gz
Pezizomycotina	Fusarium brasiliense	NRRL 31757	GCA_001680685.1		ftp://ftp.ncbi.nlm.nih.gov/genomes/all/GCA/001/680/685/GCA_001680685.1_ASM168068v1/GCA_001680685.1_ASM168068v1_genomic.fna.gz
Pezizomycotina	Aspergillus parasiticus	1968-05-01	GCA_001576805.1		ftp://ftp.ncbi.nlm.nih.gov/genomes/all/GCA/001/576/805/GCA_001576805.1_ASM157680v1/GCA_001576805.1_ASM157680v1_genomic.fna.gz
Pezizomycotina	Fusarium virguliforme	NRRL 34551	GCA_001680525.1		ftp://ftp.ncbi.nlm.nih.gov/genomes/all/GCA/001/680/525/GCA_001680525.1_ASM168052v1/GCA_001680525.1_ASM168052v1_genomic.fna.gz
Pezizomycotina	Pseudogymnoascus sp. VKM F-3775	VKM F-3775	GCA_000750715.1		ftp://ftp.ncbi.nlm.nih.gov/genomes/all/GCA/000/750/715/GCA_000750715.1_DG4/GCA_000750715.1_DG4_genomic.fna.gz
Pezizomycotina	Drechslerella stenobrocha 248	248	GCA_000525045.1		ftp://ftp.ncbi.nlm.nih.gov/genomes/all/GCA/000/525/045/GCA_000525045.1_DREv1/GCA_000525045.1_DREv1_genomic.fna.gz
Pezizomycotina	Cetradonia linearis	BA2	GCA_003521265.1		ftp://ftp.ncbi.nlm.nih.gov/genomes/all/GCA/003/521/265/GCA_003521265.1_NYBG_CetLin_1.0/GCA_003521265.1_NYBG_CetLin_1.0_genomic.fna.gz
Pezizomycotina	Cryomyces antarcticus CCFEE 534	CCFEE 534	GCA_000504465.1		ftp://ftp.ncbi.nlm.nih.gov/genomes/all/GCA/000/504/465/GCA_000504465.1_CryAan1.0/GCA_000504465.1_CryAan1.0_genomic.fna.gz
Pezizomycotina	Pleosporales sp. UM 1110	UM 1110	GCA_000263175.2		ftp://ftp.ncbi.nlm.nih.gov/genomes/all/GCA/000/263/175/GCA_000263175.2_Pleo_1.0/GCA_000263175.2_Pleo_1.0_genomic.fna.gz
Pezizomycotina	Magnaporthiopsis poae ATCC 64411	ATCC 64411	GCA_000193285.1		ftp://ftp.ncbi.nlm.nih.gov/genomes/all/GCA/000/193/285/GCA_000193285.1_Mag_poae_ATCC_64411_V1/GCA_000193285.1_Mag_poae_ATCC_64411_V1_genomic.fna.gz
Pezizomycotina	Madurella mycetomatis	mm55	GCA_001275765.2		ftp://ftp.ncbi.nlm.nih.gov/genomes/all/GCA/001/275/765/GCA_001275765.2_ASM127576v2/GCA_001275765.2_ASM127576v2_genomic.fna.gz
Pezizomycotina	Cordyceps confragosa	UM487	GCA_001653215.1		ftp://ftp.ncbi.nlm.nih.gov/genomes/all/GCA/001/653/215/GCA_001653215.1_ASM165321v1/GCA_001653215.1_ASM165321v1_genomic.fna.gz
Pezizomycotina	Fusarium circinatum	KS17	GCA_002894005.1		ftp://ftp.ncbi.nlm.nih.gov/genomes/all/GCA/002/894/005/GCA_002894005.1_ASM289400v1/GCA_002894005.1_ASM289400v1_genomic.fna.gz
Pezizomycotina	Colletotrichum acutatum	C71	GCA_001662755.1		ftp://ftp.ncbi.nlm.nih.gov/genomes/all/GCA/001/662/755/GCA_001662755.1_ASM166275v1/GCA_001662755.1_ASM166275v1_genomic.fna.gz
Pezizomycotina	Morchella eximia	MG90	GCA_003314645.1		ftp://ftp.ncbi.nlm.nih.gov/genomes/all/GCA/003/314/645/GCA_003314645.1_ASM331464v1/GCA_003314645.1_ASM331464v1_genomic.fna.gz
Pezizomycotina	Lanzia echinophila	CBS 111548	GCA_000812885.1		ftp://ftp.ncbi.nlm.nih.gov/genomes/all/GCA/000/812/885/GCA_000812885.1_ASM81288v1/GCA_000812885.1_ASM81288v1_genomic.fna.gz
Pezizomycotina	Rutstroemia sydowiana	CBS 115975	GCA_000812895.1		ftp://ftp.ncbi.nlm.nih.gov/genomes/all/GCA/000/812/895/GCA_000812895.1_ASM81289v1/GCA_000812895.1_ASM81289v1_genomic.fna.gz
Pezizomycotina	Hymenoscyphus salicellus	CBS 111550	GCA_001414355.1		ftp://ftp.ncbi.nlm.nih.gov/genomes/all/GCA/001/414/355/GCA_001414355.1_ASM141435v1/GCA_001414355.1_ASM141435v1_genomic.fna.gz
Pezizomycotina	Colletotrichum musae	GM20	GCA_002814275.1		ftp://ftp.ncbi.nlm.nih.gov/genomes/all/GCA/002/814/275/GCA_002814275.1_cmusae1.0/GCA_002814275.1_cmusae1.0_genomic.fna.gz
Pezizomycotina	Pseudogymnoascus sp. VKM F-3557	VKM F-3557	GCA_000750665.1		ftp://ftp.ncbi.nlm.nih.gov/genomes/all/GCA/000/750/665/GCA_000750665.1_DG3/GCA_000750665.1_DG3_genomic.fna.gz
Pezizomycotina	Neurospora pannonica FGSC 7221	FGSC 7221	GCA_000604225.2		ftp://ftp.ncbi.nlm.nih.gov/genomes/all/GCA/000/604/225/GCA_000604225.2_NPAN1/GCA_000604225.2_NPAN1_genomic.fna.gz
Pezizomycotina	Macrophomina phaseolina	MO00014	GCA_001307885.1		ftp://ftp.ncbi.nlm.nih.gov/genomes/all/GCA/001/307/885/GCA_001307885.1_ASM130788v1/GCA_001307885.1_ASM130788v1_genomic.fna.gz
Pezizomycotina	Clarireedia homoeocarpa	DRR9	GCA_002242835.1		ftp://ftp.ncbi.nlm.nih.gov/genomes/all/GCA/002/242/835/GCA_002242835.1_ASM224283v1/GCA_002242835.1_ASM224283v1_genomic.fna.gz
Pezizomycotina	Fusarium cuneirostrum	NRRL 31157	GCA_001680505.1		ftp://ftp.ncbi.nlm.nih.gov/genomes/all/GCA/001/680/505/GCA_001680505.1_ASM168050v1/GCA_001680505.1_ASM168050v1_genomic.fna.gz
Pezizomycotina	Pseudogymnoascus sp. 24MN13	24MN13	GCA_001662595.1		ftp://ftp.ncbi.nlm.nih.gov/genomes/all/GCA/001/662/595/GCA_001662595.1_ASM166259v1/GCA_001662595.1_ASM166259v1_genomic.fna.gz
Pezizomycotina	Cordyceps sp. RAO-2017	1346	GCA_002591385.1		ftp://ftp.ncbi.nlm.nih.gov/genomes/all/GCA/002/591/385/GCA_002591385.1_Hirsu2/GCA_002591385.1_Hirsu2_genomic.fna.gz
Pezizomycotina	Chaetomium cochliodes	CCM F-232	GCA_001752565.1		ftp://ftp.ncbi.nlm.nih.gov/genomes/all/GCA/001/752/565/GCA_001752565.1_Ccoch_v1/GCA_001752565.1_Ccoch_v1_genomic.fna.gz
Pezizomycotina	Cladosporium cladosporioides	TYU	GCA_002901145.1		ftp://ftp.ncbi.nlm.nih.gov/genomes/all/GCA/002/901/145/GCA_002901145.1_ASM290114v1/GCA_002901145.1_ASM290114v1_genomic.fna.gz
Pezizomycotina	Emmonsia sp. CAC-2015a	CBS 136260	GCA_001660665.1		ftp://ftp.ncbi.nlm.nih.gov/genomes/all/GCA/001/660/665/GCA_001660665.1_Emmo_afri_EA111/GCA_001660665.1_Emmo_afri_EA111_genomic.fna.gz
Pezizomycotina	Pseudogymnoascus sp. VKM F-4246	VKM F-4246	GCA_000750735.1		ftp://ftp.ncbi.nlm.nih.gov/genomes/all/GCA/000/750/735/GCA_000750735.1_DG5/GCA_000750735.1_DG5_genomic.fna.gz
Pezizomycotina	Neurospora terricola FGSC 1889	FGSC 1889	GCA_000604245.2		ftp://ftp.ncbi.nlm.nih.gov/genomes/all/GCA/000/604/245/GCA_000604245.2_NTER1/GCA_000604245.2_NTER1_genomic.fna.gz
Pezizomycotina	Magnaporthe grisea	VO107	GCA_002924675.1		ftp://ftp.ncbi.nlm.nih.gov/genomes/all/GCA/002/924/675/GCA_002924675.1_ASM292467v1/GCA_002924675.1_ASM292467v1_genomic.fna.gz
Pezizomycotina	Pseudogymnoascus sp. VKM F-3808	VKM F-3808	GCA_000750675.1		ftp://ftp.ncbi.nlm.nih.gov/genomes/all/GCA/000/750/675/GCA_000750675.1_DG1/GCA_000750675.1_DG1_genomic.fna.gz
Pezizomycotina	Fusarium tucumaniae	NRRL 31096	GCA_001680535.1		ftp://ftp.ncbi.nlm.nih.gov/genomes/all/GCA/001/680/535/GCA_001680535.1_ASM168053v1/GCA_001680535.1_ASM168053v1_genomic.fna.gz
Pezizomycotina	Ramalina peruviana	YAF0012	GCA_001956345.1		ftp://ftp.ncbi.nlm.nih.gov/genomes/all/GCA/001/956/345/GCA_001956345.1_RamPxa01_v1/GCA_001956345.1_RamPxa01_v1_genomic.fna.gz
Pezizomycotina	Pseudogymnoascus sp. VKM F-4514 (FW-929)	VKM F-4514 (FW-929)	GCA_000750795.1		ftp://ftp.ncbi.nlm.nih.gov/genomes/all/GCA/000/750/795/GCA_000750795.1_DG8/GCA_000750795.1_DG8_genomic.fna.gz
Pezizomycotina	Gaeumannomyces sp. JS-464	JS-464	GCA_002197995.1		ftp://ftp.ncbi.nlm.nih.gov/genomes/all/GCA/002/197/995/GCA_002197995.1_ASM219799v1/GCA_002197995.1_ASM219799v1_genomic.fna.gz
Pezizomycotina	Trichoderma longibrachiatum ATCC 18648	ATCC 18648	GCA_003025155.1		ftp://ftp.ncbi.nlm.nih.gov/genomes/all/GCA/003/025/155/GCA_003025155.1_Trilo3/GCA_003025155.1_Trilo3_genomic.fna.gz
Pezizomycotina	Pseudogymnoascus sp. VKM F-4513 (FW-928)	VKM F-4513 (FW-928)	GCA_000750755.1		ftp://ftp.ncbi.nlm.nih.gov/genomes/all/GCA/000/750/755/GCA_000750755.1_DG7/GCA_000750755.1_DG7_genomic.fna.gz
Pezizomycotina	Colletotrichum sp. JS-367	JS-367	GCA_003122705.1		ftp://ftp.ncbi.nlm.nih.gov/genomes/all/GCA/003/122/705/GCA_003122705.1_ASM312270v1/GCA_003122705.1_ASM312270v1_genomic.fna.gz
Pezizomycotina	Morchella septimelata	MG91	GCA_003313775.1		ftp://ftp.ncbi.nlm.nih.gov/genomes/all/GCA/003/313/775/GCA_003313775.1_ASM331377v1/GCA_003313775.1_ASM331377v1_genomic.fna.gz
Pezizomycotina	Cordyceps farinosa	KACC 47486	GCA_003025275.1		ftp://ftp.ncbi.nlm.nih.gov/genomes/all/GCA/003/025/275/GCA_003025275.1_ASM302527v1/GCA_003025275.1_ASM302527v1_genomic.fna.gz
Pezizomycotina	Rutstroemia sp. NJR-2017a BVV2	NJR-2017a BVV2	GCA_002946415.1		ftp://ftp.ncbi.nlm.nih.gov/genomes/all/GCA/002/946/415/GCA_002946415.1_ASM294641v1/GCA_002946415.1_ASM294641v1_genomic.fna.gz
Pezizomycotina	Cladonia uncialis	Normore 8774	GCA_002927785.1		ftp://ftp.ncbi.nlm.nih.gov/genomes/all/GCA/002/927/785/GCA_002927785.1_ASM292778v1/GCA_002927785.1_ASM292778v1_genomic.fna.gz
Pezizomycotina	Trichophyton equinum CBS 127.97	CBS 127.97	GCA_000151175.1		ftp://ftp.ncbi.nlm.nih.gov/genomes/all/GCA/000/151/175/GCA_000151175.1_ASM15117v1/GCA_000151175.1_ASM15117v1_genomic.fna.gz
Pezizomycotina	Pseudogymnoascus sp. VKM F-4281 (FW-2241)	VKM F-4281 (FW-2241)	GCA_000750745.1		ftp://ftp.ncbi.nlm.nih.gov/genomes/all/GCA/000/750/745/GCA_000750745.1_DG6/GCA_000750745.1_DG6_genomic.fna.gz
Pezizomycotina	Penicillium carneum LCP05634	LCP05634	GCA_000577495.1		ftp://ftp.ncbi.nlm.nih.gov/genomes/all/GCA/000/577/495/GCA_000577495.1_PCARLCP05634_20131217/GCA_000577495.1_PCARLCP05634_20131217_genomic.fna.gz
Pezizomycotina	Tuber magnatum	091103-1	GCA_003182015.1		ftp://ftp.ncbi.nlm.nih.gov/genomes/all/GCA/003/182/015/GCA_003182015.1_ASM318201v1/GCA_003182015.1_ASM318201v1_genomic.fna.gz
Pezizomycotina	Sporothrix pallida	SPA8	GCA_000710705.2		ftp://ftp.ncbi.nlm.nih.gov/genomes/all/GCA/000/710/705/GCA_000710705.2_ASM71070v2/GCA_000710705.2_ASM71070v2_genomic.fna.gz
Pezizomycotina	Aspergillus sclerotiorum	HBR18	GCA_000530345.1		ftp://ftp.ncbi.nlm.nih.gov/genomes/all/GCA/000/530/345/GCA_000530345.1_HBR18v1/GCA_000530345.1_HBR18v1_genomic.fna.gz
Pezizomycotina	Leptographium procerum	CMW34542	GCA_000806385.1		ftp://ftp.ncbi.nlm.nih.gov/genomes/all/GCA/000/806/385/GCA_000806385.1_ASM80638v1/GCA_000806385.1_ASM80638v1_genomic.fna.gz
Pezizomycotina	Chaetomium globosum CBS 148.51	CBS 148.51	GCA_000143365.1		ftp://ftp.ncbi.nlm.nih.gov/genomes/all/GCA/000/143/365/GCA_000143365.1_ASM14336v1/GCA_000143365.1_ASM14336v1_genomic.fna.gz
Pezizomycotina	Xylaria longipes	IHI A66	GCA_003426265.1		ftp://ftp.ncbi.nlm.nih.gov/genomes/all/GCA/003/426/265/GCA_003426265.1_ASM342626v1/GCA_003426265.1_ASM342626v1_genomic.fna.gz
Pezizomycotina	Huntiella omanensis	CMW 11056	GCA_000833645.1		ftp://ftp.ncbi.nlm.nih.gov/genomes/all/GCA/000/833/645/GCA_000833645.1_ASM83364v1/GCA_000833645.1_ASM83364v1_genomic.fna.gz
Pezizomycotina	Coniochaeta hoffmannii	CBS 245.38	GCA_002798055.1		ftp://ftp.ncbi.nlm.nih.gov/genomes/all/GCA/002/798/055/GCA_002798055.1_ASM279805v1/GCA_002798055.1_ASM279805v1_genomic.fna.gz
Pezizomycotina	Ceratocystiopsis brevicomis	CBS 137839	GCA_002778105.1		ftp://ftp.ncbi.nlm.nih.gov/genomes/all/GCA/002/778/105/GCA_002778105.1_ASM277810v1/GCA_002778105.1_ASM277810v1_genomic.fna.gz
Pezizomycotina	Cercospora canescens BHU	BHU	GCA_000347735.1		ftp://ftp.ncbi.nlm.nih.gov/genomes/all/GCA/000/347/735/GCA_000347735.1_C_canescens_MTCC-10836_BHU_v01/GCA_000347735.1_C_canescens_MTCC-10836_BHU_v01_genomic.fna.gz
Pezizomycotina	Stagonosporopsis tanaceti	CBS 131484, CBS 131485, TAS 55503, DAR 70020	GCA_000812845.1		ftp://ftp.ncbi.nlm.nih.gov/genomes/all/GCA/000/812/845/GCA_000812845.1_ASM81284v1/GCA_000812845.1_ASM81284v1_genomic.fna.gz
Pezizomycotina	Pseudogymnoascus sp. VKM F-4520 (FW-2644)	VKM F-4520 (FW-2644)	GCA_000750995.1		ftp://ftp.ncbi.nlm.nih.gov/genomes/all/GCA/000/750/995/GCA_000750995.1_DG39/GCA_000750995.1_DG39_genomic.fna.gz
Pezizomycotina	Juglanconis juglandina	CBS 121083	GCA_003012975.1		ftp://ftp.ncbi.nlm.nih.gov/genomes/all/GCA/003/012/975/GCA_003012975.1_ASM301297v1/GCA_003012975.1_ASM301297v1_genomic.fna.gz
Pezizomycotina	Umbilicaria pustulata		GCA_900169345.1		ftp://ftp.ncbi.nlm.nih.gov/genomes/all/GCA/900/169/345/GCA_900169345.1_Lasallia_pustulata_v1/GCA_900169345.1_Lasallia_pustulata_v1_genomic.fna.gz
Pezizomycotina	Phialophora attae	CBS 131958	GCA_001299255.1		ftp://ftp.ncbi.nlm.nih.gov/genomes/all/GCA/001/299/255/GCA_001299255.1_ASM129925v1/GCA_001299255.1_ASM129925v1_genomic.fna.gz
Pezizomycotina	Fusarium phaseoli	NRRL 31156	GCA_001680515.1		ftp://ftp.ncbi.nlm.nih.gov/genomes/all/GCA/001/680/515/GCA_001680515.1_ASM168051v1/GCA_001680515.1_ASM168051v1_genomic.fna.gz
Pezizomycotina	Ilyonectria mors-panacis	g3b	GCA_002991585.1		ftp://ftp.ncbi.nlm.nih.gov/genomes/all/GCA/002/991/585/GCA_002991585.1_ASM299158v1/GCA_002991585.1_ASM299158v1_genomic.fna.gz
Pezizomycotina	Ascosphaera apis ARSEF 7405	ARSEF 7405	GCA_001636715.1		ftp://ftp.ncbi.nlm.nih.gov/genomes/all/GCA/001/636/715/GCA_001636715.1_AAP_1.0/GCA_001636715.1_AAP_1.0_genomic.fna.gz
Pezizomycotina	Cordyceps militaris	1	GCA_003332165.1		ftp://ftp.ncbi.nlm.nih.gov/genomes/all/GCA/003/332/165/GCA_003332165.1_ASM333216v1/GCA_003332165.1_ASM333216v1_genomic.fna.gz
Pezizomycotina	Hypoxylon pulicicidum	MF5954	GCA_002775035.1		ftp://ftp.ncbi.nlm.nih.gov/genomes/all/GCA/002/775/035/GCA_002775035.1_ASM277503v1/GCA_002775035.1_ASM277503v1_genomic.fna.gz
Pezizomycotina	Elaphomyces granulatus	OSC145934	GCA_002240705.1		ftp://ftp.ncbi.nlm.nih.gov/genomes/all/GCA/002/240/705/GCA_002240705.1_PX439/GCA_002240705.1_PX439_genomic.fna.gz
Pezizomycotina	Tuber calosporum	MG102	GCA_003316355.1		ftp://ftp.ncbi.nlm.nih.gov/genomes/all/GCA/003/316/355/GCA_003316355.1_ASM331635v1/GCA_003316355.1_ASM331635v1_genomic.fna.gz
Pezizomycotina	Pseudogymnoascus sp. 04NY16	04NY16	GCA_001630575.1		ftp://ftp.ncbi.nlm.nih.gov/genomes/all/GCA/001/630/575/GCA_001630575.1_ASM163057v1/GCA_001630575.1_ASM163057v1_genomic.fna.gz
Pezizomycotina	Pseudogymnoascus sp. VKM F-4515 (FW-2607)	VKM F-4515 (FW-2607)	GCA_000750805.1		ftp://ftp.ncbi.nlm.nih.gov/genomes/all/GCA/000/750/805/GCA_000750805.1_DG10/GCA_000750805.1_DG10_genomic.fna.gz
Pezizomycotina	Tuber umbilicatum	MG104	GCA_003313605.1		ftp://ftp.ncbi.nlm.nih.gov/genomes/all/GCA/003/313/605/GCA_003313605.1_ASM331360v1/GCA_003313605.1_ASM331360v1_genomic.fna.gz
Pezizomycotina	Pseudogymnoascus sp. VKM F-4517 (FW-2822)	VKM F-4517 (FW-2822)	GCA_000750875.1		ftp://ftp.ncbi.nlm.nih.gov/genomes/all/GCA/000/750/875/GCA_000750875.1_DG13/GCA_000750875.1_DG13_genomic.fna.gz
Pezizomycotina	Neurospora sublineolata FGSC 5508	FGSC 5508	GCA_000604185.2		ftp://ftp.ncbi.nlm.nih.gov/genomes/all/GCA/000/604/185/GCA_000604185.2_NSUB1/GCA_000604185.2_NSUB1_genomic.fna.gz
Pezizomycotina	Rutstroemia sp. NJR-2017a WRK4	NJR-2017a WRK4	GCA_002946385.1		ftp://ftp.ncbi.nlm.nih.gov/genomes/all/GCA/002/946/385/GCA_002946385.1_ASM294638v1/GCA_002946385.1_ASM294638v1_genomic.fna.gz
Pezizomycotina	Ophiognomonia clavigignenti-juglandacearum	ATCC 36624	GCA_003013035.1		ftp://ftp.ncbi.nlm.nih.gov/genomes/all/GCA/003/013/035/GCA_003013035.1_ASM301303v1/GCA_003013035.1_ASM301303v1_genomic.fna.gz
Pezizomycotina	Curvularia papendorfii	UM 226	GCA_000817285.1		ftp://ftp.ncbi.nlm.nih.gov/genomes/all/GCA/000/817/285/GCA_000817285.1_ASM81728v1/GCA_000817285.1_ASM81728v1_genomic.fna.gz
Pezizomycotina	Colletotrichum falcatum	Cf671	GCA_001484525.1		ftp://ftp.ncbi.nlm.nih.gov/genomes/all/GCA/001/484/525/GCA_001484525.1_ASM148452v1/GCA_001484525.1_ASM148452v1_genomic.fna.gz
Pezizomycotina	Xylaria polymorpha	DSM 105756	GCA_003426235.1		ftp://ftp.ncbi.nlm.nih.gov/genomes/all/GCA/003/426/235/GCA_003426235.1_ASM342623v1/GCA_003426235.1_ASM342623v1_genomic.fna.gz
Pezizomycotina	Pseudogymnoascus sp. VKM F-4518 (FW-2643)	VKM F-4518 (FW-2643)	GCA_000750925.1		ftp://ftp.ncbi.nlm.nih.gov/genomes/all/GCA/000/750/925/GCA_000750925.1_DG36/GCA_000750925.1_DG36_genomic.fna.gz
Pezizomycotina	Kretzschmaria deusta	DSM 104547	GCA_002081935.3		ftp://ftp.ncbi.nlm.nih.gov/genomes/all/GCA/002/081/935/GCA_002081935.3_Kretzschmaria_deusta_v3/GCA_002081935.3_Kretzschmaria_deusta_v3_genomic.fna.gz
Pezizomycotina	Monascus purpureus	YY-1	GCA_003184285.1		ftp://ftp.ncbi.nlm.nih.gov/genomes/all/GCA/003/184/285/GCA_003184285.1_ASM318428v1/GCA_003184285.1_ASM318428v1_genomic.fna.gz
Pezizomycotina	Talaromyces marneffei PM1	PM1	GCA_000750115.1		ftp://ftp.ncbi.nlm.nih.gov/genomes/all/GCA/000/750/115/GCA_000750115.1_ASM75011v1/GCA_000750115.1_ASM75011v1_genomic.fna.gz
Pezizomycotina	Erysiphe pulchra	Cflorida	GCA_002918395.1		ftp://ftp.ncbi.nlm.nih.gov/genomes/all/GCA/002/918/395/GCA_002918395.1_ASM291839v1/GCA_002918395.1_ASM291839v1_genomic.fna.gz
Pezizomycotina	Pseudocercospora musae	CBS 116634	GCA_001578225.1		ftp://ftp.ncbi.nlm.nih.gov/genomes/all/GCA/001/578/225/GCA_001578225.1_ASM157822v1/GCA_001578225.1_ASM157822v1_genomic.fna.gz
Pezizomycotina	Trichophyton tonsurans CBS 112818	CBS 112818	GCA_000151455.1		ftp://ftp.ncbi.nlm.nih.gov/genomes/all/GCA/000/151/455/GCA_000151455.1_ASM15145v1/GCA_000151455.1_ASM15145v1_genomic.fna.gz
Pezizomycotina	Ophiocordyceps camponoti-rufipedis	Map16	GCA_002591395.1		ftp://ftp.ncbi.nlm.nih.gov/genomes/all/GCA/002/591/395/GCA_002591395.1_Ophun1/GCA_002591395.1_Ophun1_genomic.fna.gz
Pezizomycotina	Cordyceps pruinosa	KACC 44470	GCA_003025255.1		ftp://ftp.ncbi.nlm.nih.gov/genomes/all/GCA/003/025/255/GCA_003025255.1_ASM302525v1/GCA_003025255.1_ASM302525v1_genomic.fna.gz
Pezizomycotina	Ceratocystiopsis minuta	CBS 138717	GCA_001676865.1		ftp://ftp.ncbi.nlm.nih.gov/genomes/all/GCA/001/676/865/GCA_001676865.1_ASM167686v1/GCA_001676865.1_ASM167686v1_genomic.fna.gz
Pezizomycotina	Trichoderma pleuroti	TPhu1	GCA_001721665.1		ftp://ftp.ncbi.nlm.nih.gov/genomes/all/GCA/001/721/665/GCA_001721665.1_ASM172166v1/GCA_001721665.1_ASM172166v1_genomic.fna.gz
Pezizomycotina	Ramularia endophylla CBS 113265	CBS 113265	GCA_002116395.1		ftp://ftp.ncbi.nlm.nih.gov/genomes/all/GCA/002/116/395/GCA_002116395.1_ASM211639v1/GCA_002116395.1_ASM211639v1_genomic.fna.gz
Pezizomycotina	Tolypocladium sp. Sup5 PDA-1	Sup5 PDA-1	GCA_000750105.3		ftp://ftp.ncbi.nlm.nih.gov/genomes/all/GCA/000/750/105/GCA_000750105.3_ASM75010v3/GCA_000750105.3_ASM75010v3_genomic.fna.gz
Pezizomycotina	Sporothrix insectorum RCEF 264	RCEF 264	GCA_001636815.1		ftp://ftp.ncbi.nlm.nih.gov/genomes/all/GCA/001/636/815/GCA_001636815.1_SPI_1.0/GCA_001636815.1_SPI_1.0_genomic.fna.gz
Pezizomycotina	Colletotrichum graminicola	M5.001	GCA_001951205.1		ftp://ftp.ncbi.nlm.nih.gov/genomes/all/GCA/001/951/205/GCA_001951205.1_ASM195120v1/GCA_001951205.1_ASM195120v1_genomic.fna.gz
Pezizomycotina	Knoxdaviesia proteae	CMW40885	GCA_001510565.1		ftp://ftp.ncbi.nlm.nih.gov/genomes/all/GCA/001/510/565/GCA_001510565.1_ASM151056v1/GCA_001510565.1_ASM151056v1_genomic.fna.gz
Pezizomycotina	Ophiocordyceps sinensis	1229	GCA_002077885.1		ftp://ftp.ncbi.nlm.nih.gov/genomes/all/GCA/002/077/885/GCA_002077885.1_OphSin1229/GCA_002077885.1_OphSin1229_genomic.fna.gz
Pezizomycotina	Pseudogymnoascus sp. VKM F-4519 (FW-2642)	VKM F-4519 (FW-2642)	GCA_000750935.1		ftp://ftp.ncbi.nlm.nih.gov/genomes/all/GCA/000/750/935/GCA_000750935.1_DG38/GCA_000750935.1_DG38_genomic.fna.gz
Pezizomycotina	Glonium stellatum	CBS 207.34	GCA_001692915.1		ftp://ftp.ncbi.nlm.nih.gov/genomes/all/GCA/001/692/915/GCA_001692915.1_Glonium_stellatum_CBS_207.34_v1.0/GCA_001692915.1_Glonium_stellatum_CBS_207.34_v1.0_genomic.fna.gz
Pezizomycotina	Magnaporthe sp. MG03	MG03	GCA_001936055.1		ftp://ftp.ncbi.nlm.nih.gov/genomes/all/GCA/001/936/055/GCA_001936055.1_ASM193605v1/GCA_001936055.1_ASM193605v1_genomic.fna.gz
Pezizomycotina	Histoplasma capsulatum var. capsulatum Tmu	Tmu	GCA_000313325.1		ftp://ftp.ncbi.nlm.nih.gov/genomes/all/GCA/000/313/325/GCA_000313325.1_Histoplasma/GCA_000313325.1_Histoplasma_genomic.fna.gz
Pezizomycotina	Scedosporium aurantiacum	WM 09.24	GCA_000812075.1		ftp://ftp.ncbi.nlm.nih.gov/genomes/all/GCA/000/812/075/GCA_000812075.1_ASM81207v1/GCA_000812075.1_ASM81207v1_genomic.fna.gz
Pezizomycotina	Diplodia scrobiculata	CMW30223	GCA_001455585.1		ftp://ftp.ncbi.nlm.nih.gov/genomes/all/GCA/001/455/585/GCA_001455585.1_Dip_scr_CMW30223_v1.0/GCA_001455585.1_Dip_scr_CMW30223_v1.0_genomic.fna.gz
Pezizomycotina	Escovopsis sp. Ae720	Ae720	GCA_003055925.1		ftp://ftp.ncbi.nlm.nih.gov/genomes/all/GCA/003/055/925/GCA_003055925.1_ASM305592v1/GCA_003055925.1_ASM305592v1_genomic.fna.gz
Pezizomycotina	Tuber melanosporum	Mel28	GCA_000151645.1		ftp://ftp.ncbi.nlm.nih.gov/genomes/all/GCA/000/151/645/GCA_000151645.1_ASM15164v1/GCA_000151645.1_ASM15164v1_genomic.fna.gz
Pezizomycotina	Clohesyomyces aquaticus	CBS 115471	GCA_002105025.1		ftp://ftp.ncbi.nlm.nih.gov/genomes/all/GCA/002/105/025/GCA_002105025.1_Cloaq1/GCA_002105025.1_Cloaq1_genomic.fna.gz
Pezizomycotina	Phyllosticta citricarpa	Gc12	GCA_001604955.1		ftp://ftp.ncbi.nlm.nih.gov/genomes/all/GCA/001/604/955/GCA_001604955.1_ASM160495v1/GCA_001604955.1_ASM160495v1_genomic.fna.gz
Pezizomycotina	Epichloe brachyelytri E4804	E4804	GCA_000222915.1		ftp://ftp.ncbi.nlm.nih.gov/genomes/all/GCA/000/222/915/GCA_000222915.1_EpiBra_1.0/GCA_000222915.1_EpiBra_1.0_genomic.fna.gz
Pezizomycotina	Epichloe gansuensis var. inebrians E818	E818	GCA_000309355.1		ftp://ftp.ncbi.nlm.nih.gov/genomes/all/GCA/000/309/355/GCA_000309355.1_NGansIn1.0/GCA_000309355.1_NGansIn1.0_genomic.fna.gz
Pezizomycotina	Aciculosporium take MAFF-241224	MAFF-241224	GCA_000222935.2		ftp://ftp.ncbi.nlm.nih.gov/genomes/all/GCA/000/222/935/GCA_000222935.2_AciTa_1.0/GCA_000222935.2_AciTa_1.0_genomic.fna.gz
Pezizomycotina	Uncinocarpus reesii 1704	1704	GCA_000003515.2		ftp://ftp.ncbi.nlm.nih.gov/genomes/all/GCA/000/003/515/GCA_000003515.2_ASM351v2/GCA_000003515.2_ASM351v2_genomic.fna.gz
Pezizomycotina	Juglanconis sp. DMW523	DMW523	GCA_003013055.1		ftp://ftp.ncbi.nlm.nih.gov/genomes/all/GCA/003/013/055/GCA_003013055.1_ASM301305v1/GCA_003013055.1_ASM301305v1_genomic.fna.gz
Pezizomycotina	Blastomyces sp. MA-2018	MRL_BACN3	GCA_003226315.1		ftp://ftp.ncbi.nlm.nih.gov/genomes/all/GCA/003/226/315/GCA_003226315.1_ASM322631v1/GCA_003226315.1_ASM322631v1_genomic.fna.gz
Pezizomycotina	Arthonia radiata	EZ20314	GCA_002989075.1		ftp://ftp.ncbi.nlm.nih.gov/genomes/all/GCA/002/989/075/GCA_002989075.1_artRad1.0/GCA_002989075.1_artRad1.0_genomic.fna.gz
Pezizomycotina	Hirsutella minnesotensis 3608	3608	GCA_000956045.1		ftp://ftp.ncbi.nlm.nih.gov/genomes/all/GCA/000/956/045/GCA_000956045.1_ASM95604v1/GCA_000956045.1_ASM95604v1_genomic.fna.gz
Pezizomycotina	Paramyrothecium roridum	NRRL 2183	GCA_003012165.1		ftp://ftp.ncbi.nlm.nih.gov/genomes/all/GCA/003/012/165/GCA_003012165.1_Myrothecium_roridum_NRRL2183_MRORI_contigs/GCA_003012165.1_Myrothecium_roridum_NRRL2183_MRORI_contigs_genomic.fna.gz
Pezizomycotina	Pseudogymnoascus sp. BL549	BL549	GCA_001630585.1		ftp://ftp.ncbi.nlm.nih.gov/genomes/all/GCA/001/630/585/GCA_001630585.1_ASM163058v1/GCA_001630585.1_ASM163058v1_genomic.fna.gz
Pezizomycotina	Pseudogymnoascus sp. VKM F-103	VKM F-103	GCA_000750895.1		ftp://ftp.ncbi.nlm.nih.gov/genomes/all/GCA/000/750/895/GCA_000750895.1_DG30/GCA_000750895.1_DG30_genomic.fna.gz
Pezizomycotina	Epichloe sylvatica	GR10156	GCA_001008265.1		ftp://ftp.ncbi.nlm.nih.gov/genomes/all/GCA/001/008/265/GCA_001008265.1_ASM100826v1/GCA_001008265.1_ASM100826v1_genomic.fna.gz
Pezizomycotina	Cryphonectria radicalis	M2270	GCA_003264845.1		ftp://ftp.ncbi.nlm.nih.gov/genomes/all/GCA/003/264/845/GCA_003264845.1_ASM326484v1/GCA_003264845.1_ASM326484v1_genomic.fna.gz
Pezizomycotina	Pseudogymnoascus sp. VKM F-4516 (FW-969)	VKM F-4516 (FW-969)	GCA_000750815.1		ftp://ftp.ncbi.nlm.nih.gov/genomes/all/GCA/000/750/815/GCA_000750815.1_DG11/GCA_000750815.1_DG11_genomic.fna.gz
Pezizomycotina	Cordyceps cicadae	CC02	GCA_002968875.1		ftp://ftp.ncbi.nlm.nih.gov/genomes/all/GCA/002/968/875/GCA_002968875.1_ASM296887v1/GCA_002968875.1_ASM296887v1_genomic.fna.gz
Pezizomycotina	Fusarium udum	F-02845	GCA_002194535.1		ftp://ftp.ncbi.nlm.nih.gov/genomes/all/GCA/002/194/535/GCA_002194535.1_ASM219453v1/GCA_002194535.1_ASM219453v1_genomic.fna.gz
Pezizomycotina	Penicillium paneum FM227	FM227	GCA_000577715.1		ftp://ftp.ncbi.nlm.nih.gov/genomes/all/GCA/000/577/715/GCA_000577715.1_PPANFM227_20131217/GCA_000577715.1_PPANFM227_20131217_genomic.fna.gz
Pezizomycotina	Aspergillus nomius NRRL 13137	NRRL 13137	GCA_001204775.1		ftp://ftp.ncbi.nlm.nih.gov/genomes/all/GCA/001/204/775/GCA_001204775.1_ASM120477v1/GCA_001204775.1_ASM120477v1_genomic.fna.gz
Pezizomycotina	Cladonia macilenta KoLRI003786	KoLRI003786	GCA_000444155.1		ftp://ftp.ncbi.nlm.nih.gov/genomes/all/GCA/000/444/155/GCA_000444155.1_Clmac_v1/GCA_000444155.1_Clmac_v1_genomic.fna.gz
Pezizomycotina	Diplodia sapinea	CMW39103	GCA_000729945.1		ftp://ftp.ncbi.nlm.nih.gov/genomes/all/GCA/000/729/945/GCA_000729945.1_ASM72994v1/GCA_000729945.1_ASM72994v1_genomic.fna.gz
Pezizomycotina	Phyllosticta capitalensis	Gm33	GCA_001604925.1		ftp://ftp.ncbi.nlm.nih.gov/genomes/all/GCA/001/604/925/GCA_001604925.1_ASM160492v1/GCA_001604925.1_ASM160492v1_genomic.fna.gz
Pezizomycotina	Tuber borchii	Tbo3840	GCA_003070745.1		ftp://ftp.ncbi.nlm.nih.gov/genomes/all/GCA/003/070/745/GCA_003070745.1_Tubbor1/GCA_003070745.1_Tubbor1_genomic.fna.gz
Pezizomycotina	Aspergillus novofumigatus IBT 16806	IBT 16806	GCA_002847465.1		ftp://ftp.ncbi.nlm.nih.gov/genomes/all/GCA/002/847/465/GCA_002847465.1_Aspnov1/GCA_002847465.1_Aspnov1_genomic.fna.gz
Pezizomycotina	Ramalina intermedia	YAF0013	GCA_003073195.1		ftp://ftp.ncbi.nlm.nih.gov/genomes/all/GCA/003/073/195/GCA_003073195.1_RamPxa02_v1.0/GCA_003073195.1_RamPxa02_v1.0_genomic.fna.gz
Pezizomycotina	Leptoxyphium fumago	SC3815	GCA_001660795.1		ftp://ftp.ncbi.nlm.nih.gov/genomes/all/GCA/001/660/795/GCA_001660795.1_Cfu_V1.2/GCA_001660795.1_Cfu_V1.2_genomic.fna.gz
Pezizomycotina	Penicillium griseofulvum	MRI314	GCA_001735785.1		ftp://ftp.ncbi.nlm.nih.gov/genomes/all/GCA/001/735/785/GCA_001735785.1_PgMRI314Ass_v1/GCA_001735785.1_PgMRI314Ass_v1_genomic.fna.gz
Pezizomycotina	Claviceps paspali RRC 1481	RRC 1481	GCA_000223175.2		ftp://ftp.ncbi.nlm.nih.gov/genomes/all/GCA/000/223/175/GCA_000223175.2_ClPasp_1.0/GCA_000223175.2_ClPasp_1.0_genomic.fna.gz
Pezizomycotina	Rutstroemia sp. NJR-2017a BBW	NJR-2017a BBW	GCA_002946425.1		ftp://ftp.ncbi.nlm.nih.gov/genomes/all/GCA/002/946/425/GCA_002946425.1_ASM294642v1/GCA_002946425.1_ASM294642v1_genomic.fna.gz
Pezizomycotina	Pseudogymnoascus sp. BL308	BL308	GCA_001630595.1		ftp://ftp.ncbi.nlm.nih.gov/genomes/all/GCA/001/630/595/GCA_001630595.1_ASM163059v1/GCA_001630595.1_ASM163059v1_genomic.fna.gz
Pezizomycotina	Cladonia metacorallifera KoLRI002260		GCA_000482085.2		ftp://ftp.ncbi.nlm.nih.gov/genomes/all/GCA/000/482/085/GCA_000482085.2_C_metacorallifera_KoLRI002260_v2/GCA_000482085.2_C_metacorallifera_KoLRI002260_v2_genomic.fna.gz
Pezizomycotina	Verruconis gallopava	CBS 43764	GCA_000836295.1		ftp://ftp.ncbi.nlm.nih.gov/genomes/all/GCA/000/836/295/GCA_000836295.1_O_gall_CBS43764/GCA_000836295.1_O_gall_CBS43764_genomic.fna.gz
Pezizomycotina	Trichophyton interdigitale	M8436	GCA_900162065.1		ftp://ftp.ncbi.nlm.nih.gov/genomes/all/GCA/900/162/065/GCA_900162065.1_M8436/GCA_900162065.1_M8436_genomic.fna.gz
Pezizomycotina	Rhytidhysteron rufulum CBS 306.38	CBS 306.38	GCA_000467735.1		ftp://ftp.ncbi.nlm.nih.gov/genomes/all/GCA/000/467/735/GCA_000467735.1_ASM46773v1/GCA_000467735.1_ASM46773v1_genomic.fna.gz
Pezizomycotina	Zymoseptoria passerinii SP63	SP63	GCA_000223825.2		ftp://ftp.ncbi.nlm.nih.gov/genomes/all/GCA/000/223/825/GCA_000223825.2_ASM22382v2/GCA_000223825.2_ASM22382v2_genomic.fna.gz
Pezizomycotina	Chrysoporthe austroafricana	CMW 2113	GCA_001051155.1		ftp://ftp.ncbi.nlm.nih.gov/genomes/all/GCA/001/051/155/GCA_001051155.1_ASM105115v1/GCA_001051155.1_ASM105115v1_genomic.fna.gz
Pezizomycotina	Xeromyces bisporus	FRR 0525	GCA_900006255.1		ftp://ftp.ncbi.nlm.nih.gov/genomes/all/GCA/900/006/255/GCA_900006255.1_Xbisp_v1.0/GCA_900006255.1_Xbisp_v1.0_genomic.fna.gz
Pezizomycotina	Passalora fulva CBS 131901	CBS 131901	GCA_000301015.1		ftp://ftp.ncbi.nlm.nih.gov/genomes/all/GCA/000/301/015/GCA_000301015.1_CfCabog12/GCA_000301015.1_CfCabog12_genomic.fna.gz
Pezizomycotina	Pseudocercospora pini-densiflorae CBS 125139	CBS 125139	GCA_000504365.2		ftp://ftp.ncbi.nlm.nih.gov/genomes/all/GCA/000/504/365/GCA_000504365.2_ASM50436v2/GCA_000504365.2_ASM50436v2_genomic.fna.gz
Pezizomycotina	Blumeria graminis f. sp. hordei DH14		GCA_900239735.1		ftp://ftp.ncbi.nlm.nih.gov/genomes/all/GCA/900/239/735/GCA_900239735.1_BGH_DH14_v4/GCA_900239735.1_BGH_DH14_v4_genomic.fna.gz
Pezizomycotina	Trichoderma citrinoviride	TUCIM 6016	GCA_003025115.1		ftp://ftp.ncbi.nlm.nih.gov/genomes/all/GCA/003/025/115/GCA_003025115.1_Trici_v4.0/GCA_003025115.1_Trici_v4.0_genomic.fna.gz
Pezizomycotina	Chrysoporthe deuterocubensis	CMW 8650	GCA_001513825.1		ftp://ftp.ncbi.nlm.nih.gov/genomes/all/GCA/001/513/825/GCA_001513825.1_ASM151382v1/GCA_001513825.1_ASM151382v1_genomic.fna.gz
Pezizomycotina	Aspergillus hancockii	FRR 3425	GCA_001696595.1		ftp://ftp.ncbi.nlm.nih.gov/genomes/all/GCA/001/696/595/GCA_001696595.1_ASM169659v1/GCA_001696595.1_ASM169659v1_genomic.fna.gz
Pezizomycotina	Botrytis paeoniae	AR05	GCA_001005785.1		ftp://ftp.ncbi.nlm.nih.gov/genomes/all/GCA/001/005/785/GCA_001005785.1_ASM100578v1/GCA_001005785.1_ASM100578v1_genomic.fna.gz
Pezizomycotina	Daldinia eschscholzii IFB-TL01	IFB-TL01	GCA_001951055.1		ftp://ftp.ncbi.nlm.nih.gov/genomes/all/GCA/001/951/055/GCA_001951055.1_D.eschs_IFB_TL01_1.0/GCA_001951055.1_D.eschs_IFB_TL01_1.0_genomic.fna.gz
Pezizomycotina	Colletotrichum sansevieriae	Sa-1-2	GCA_002749775.1		ftp://ftp.ncbi.nlm.nih.gov/genomes/all/GCA/002/749/775/GCA_002749775.1_ASM274977v1/GCA_002749775.1_ASM274977v1_genomic.fna.gz
Pezizomycotina	Calonectria naviculata	CBS 101121	GCA_003031705.1		ftp://ftp.ncbi.nlm.nih.gov/genomes/all/GCA/003/031/705/GCA_003031705.1_ASM303170v1/GCA_003031705.1_ASM303170v1_genomic.fna.gz
Pezizomycotina	Pyronema omphalodes CBS 100304	CBS100304	GCA_000981605.1		ftp://ftp.ncbi.nlm.nih.gov/genomes/all/GCA/000/981/605/GCA_000981605.1_Pcon_v1/GCA_000981605.1_Pcon_v1_genomic.fna.gz
Pezizomycotina	Aspergillus arachidicola	CBS 117610	GCA_002749805.1		ftp://ftp.ncbi.nlm.nih.gov/genomes/all/GCA/002/749/805/GCA_002749805.1_ASM274980v1/GCA_002749805.1_ASM274980v1_genomic.fna.gz
Pezizomycotina	Blastomyces percursus	MRL_BPNCPF4091	GCA_003417775.1		ftp://ftp.ncbi.nlm.nih.gov/genomes/all/GCA/003/417/775/GCA_003417775.1_ASM341777v1/GCA_003417775.1_ASM341777v1_genomic.fna.gz
Pezizomycotina	Beauveria pseudobassiana	KACC 47484	GCA_003267905.1		ftp://ftp.ncbi.nlm.nih.gov/genomes/all/GCA/003/267/905/GCA_003267905.1_ASM326790v1/GCA_003267905.1_ASM326790v1_genomic.fna.gz
Pezizomycotina	Hypocrella siamensis	MTCC 10142	GCA_000731825.1		ftp://ftp.ncbi.nlm.nih.gov/genomes/all/GCA/000/731/825/GCA_000731825.1_ASM73182v1/GCA_000731825.1_ASM73182v1_genomic.fna.gz
Pezizomycotina	Nannizzia gypsea CBS 118893	CBS 118893	GCA_000150975.2		ftp://ftp.ncbi.nlm.nih.gov/genomes/all/GCA/000/150/975/GCA_000150975.2_MS_CBS118893/GCA_000150975.2_MS_CBS118893_genomic.fna.gz
Pezizomycotina	Periglandula ipomoeae IasaF13	IasaF13	GCA_000222875.2		ftp://ftp.ncbi.nlm.nih.gov/genomes/all/GCA/000/222/875/GCA_000222875.2_PerIpo_1.0/GCA_000222875.2_PerIpo_1.0_genomic.fna.gz
Pezizomycotina	Rasamsonia emersonii CBS 393.64	CBS 393.64	GCA_000968595.1		ftp://ftp.ncbi.nlm.nih.gov/genomes/all/GCA/000/968/595/GCA_000968595.1_ASM96859v1/GCA_000968595.1_ASM96859v1_genomic.fna.gz
Pezizomycotina	Aspergillus turcosus	HMR AF 1038	GCA_002234975.1		ftp://ftp.ncbi.nlm.nih.gov/genomes/all/GCA/002/234/975/GCA_002234975.1_ASM223497v1/GCA_002234975.1_ASM223497v1_genomic.fna.gz
Pezizomycotina	Fusarium solani	JS-169	GCA_002215905.1		ftp://ftp.ncbi.nlm.nih.gov/genomes/all/GCA/002/215/905/GCA_002215905.1_ASM221590v1/GCA_002215905.1_ASM221590v1_genomic.fna.gz
Pezizomycotina	Evernia prunastri	FR SP7-11	GCA_003184365.1		ftp://ftp.ncbi.nlm.nih.gov/genomes/all/GCA/003/184/365/GCA_003184365.1_ASM318436v1/GCA_003184365.1_ASM318436v1_genomic.fna.gz
Pezizomycotina	Lasallia hispanica	C0002	GCA_003254425.1		ftp://ftp.ncbi.nlm.nih.gov/genomes/all/GCA/003/254/425/GCA_003254425.1_ASM325442v1/GCA_003254425.1_ASM325442v1_genomic.fna.gz
Pezizomycotina	Penicillium sp. CF05	CF05	GCA_002916455.1		ftp://ftp.ncbi.nlm.nih.gov/genomes/all/GCA/002/916/455/GCA_002916455.1_ASM291645v1/GCA_002916455.1_ASM291645v1_genomic.fna.gz
Pezizomycotina	Huntiella savannae	CBS 121151	GCA_001483325.1		ftp://ftp.ncbi.nlm.nih.gov/genomes/all/GCA/001/483/325/GCA_001483325.1_ASM148332v1/GCA_001483325.1_ASM148332v1_genomic.fna.gz
Pezizomycotina	Xylaria sp. MSU_SB201401	MSU_SB201401	GCA_002288965.1		ftp://ftp.ncbi.nlm.nih.gov/genomes/all/GCA/002/288/965/GCA_002288965.1_ASM228896v1/GCA_002288965.1_ASM228896v1_genomic.fna.gz
Pezizomycotina	Ophiocordyceps unilateralis	SC16a	GCA_001272575.2		ftp://ftp.ncbi.nlm.nih.gov/genomes/all/GCA/001/272/575/GCA_001272575.2_ASM127257v2/GCA_001272575.2_ASM127257v2_genomic.fna.gz
Pezizomycotina	Magnaporthe sp. MG05	MG05	GCA_001936065.1		ftp://ftp.ncbi.nlm.nih.gov/genomes/all/GCA/001/936/065/GCA_001936065.1_ASM193606v1/GCA_001936065.1_ASM193606v1_genomic.fna.gz
Pezizomycotina	Gyalolechia flavorubescens KoLRI002931	KoLRI002931	GCA_000442125.1		ftp://ftp.ncbi.nlm.nih.gov/genomes/all/GCA/000/442/125/GCA_000442125.1_Cafla_v1/GCA_000442125.1_Cafla_v1_genomic.fna.gz
Pezizomycotina	Trichoderma virens	IMV 00454	GCA_001931985.1		ftp://ftp.ncbi.nlm.nih.gov/genomes/all/GCA/001/931/985/GCA_001931985.1_ASM193198v1/GCA_001931985.1_ASM193198v1_genomic.fna.gz
Pezizomycotina	Microsporum canis CBS 113480	CBS 113480	GCA_000151145.1		ftp://ftp.ncbi.nlm.nih.gov/genomes/all/GCA/000/151/145/GCA_000151145.1_ASM15114v1/GCA_000151145.1_ASM15114v1_genomic.fna.gz
Pezizomycotina	Fusarium culmorum	PV	GCA_003033665.1		ftp://ftp.ncbi.nlm.nih.gov/genomes/all/GCA/003/033/665/GCA_003033665.1_FusCulm_01/GCA_003033665.1_FusCulm_01_genomic.fna.gz
Pezizomycotina	Endocarpon pusillum	KoLRI No. LF000583	GCA_000611755.1		ftp://ftp.ncbi.nlm.nih.gov/genomes/all/GCA/000/611/755/GCA_000611755.1_Endpu1.0/GCA_000611755.1_Endpu1.0_genomic.fna.gz
Pezizomycotina	Eutypa lata UCREL1	UCREL1	GCA_000349385.1		ftp://ftp.ncbi.nlm.nih.gov/genomes/all/GCA/000/349/385/GCA_000349385.1_UCREL1V03/GCA_000349385.1_UCREL1V03_genomic.fna.gz
Pezizomycotina	Articulospora tetracladia	NNIBRFG329	GCA_003415645.1		ftp://ftp.ncbi.nlm.nih.gov/genomes/all/GCA/003/415/645/GCA_003415645.1_ASM341564v1/GCA_003415645.1_ASM341564v1_genomic.fna.gz
Pezizomycotina	Helminthosporium solani B-AC-16A	B-AC-16A	GCA_000498615.1		ftp://ftp.ncbi.nlm.nih.gov/genomes/all/GCA/000/498/615/GCA_000498615.1_Hsolani1.0/GCA_000498615.1_Hsolani1.0_genomic.fna.gz
Pezizomycotina	Aspergillus rambellii	SRRC1468	GCA_000986645.1		ftp://ftp.ncbi.nlm.nih.gov/genomes/all/GCA/000/986/645/GCA_000986645.1_ASM98664v1/GCA_000986645.1_ASM98664v1_genomic.fna.gz
Pezizomycotina	Ciborinia camelliae	ICMP 19812	GCA_001247705.1		ftp://ftp.ncbi.nlm.nih.gov/genomes/all/GCA/001/247/705/GCA_001247705.1_ASM124770v1/GCA_001247705.1_ASM124770v1_genomic.fna.gz
Pezizomycotina	Podospora anserina S mat+	S mat+	GCA_000226545.1		ftp://ftp.ncbi.nlm.nih.gov/genomes/all/GCA/000/226/545/GCA_000226545.1_ASM22654v1/GCA_000226545.1_ASM22654v1_genomic.fna.gz
Pezizomycotina	Huntiella moniliformis	CBS 118127	GCA_000712465.1		ftp://ftp.ncbi.nlm.nih.gov/genomes/all/GCA/000/712/465/GCA_000712465.1_CMo_1.0/GCA_000712465.1_CMo_1.0_genomic.fna.gz
Pezizomycotina	Dactylellina haptotyla CBS 200.50	CBS 200.50	GCA_000441935.1		ftp://ftp.ncbi.nlm.nih.gov/genomes/all/GCA/000/441/935/GCA_000441935.1_MHA_v2/GCA_000441935.1_MHA_v2_genomic.fna.gz
Pezizomycotina	Trichophyton mentagrophytes	TIMM 2789	GCA_003118255.1		ftp://ftp.ncbi.nlm.nih.gov/genomes/all/GCA/003/118/255/GCA_003118255.1_ABySS_70bp_45k_152cov_v1/GCA_003118255.1_ABySS_70bp_45k_152cov_v1_genomic.fna.gz
Pezizomycotina	Scedosporium boydii	IHEM 23826	GCA_002221725.1		ftp://ftp.ncbi.nlm.nih.gov/genomes/all/GCA/002/221/725/GCA_002221725.1_ScBoyd1.0/GCA_002221725.1_ScBoyd1.0_genomic.fna.gz
Pezizomycotina	Aspergillus sp. MA 6037	MA 6037	GCA_003138035.1		ftp://ftp.ncbi.nlm.nih.gov/genomes/all/GCA/003/138/035/GCA_003138035.1_ASM313803v1/GCA_003138035.1_ASM313803v1_genomic.fna.gz
Pezizomycotina	Scytalidium lignicola	DSM 105466	GCA_002812745.2		ftp://ftp.ncbi.nlm.nih.gov/genomes/all/GCA/002/812/745/GCA_002812745.2_ASM281274v2/GCA_002812745.2_ASM281274v2_genomic.fna.gz
Pezizomycotina	Juglanconis oblonga	AR4414	GCA_003012965.1		ftp://ftp.ncbi.nlm.nih.gov/genomes/all/GCA/003/012/965/GCA_003012965.1_ASM301296v1/GCA_003012965.1_ASM301296v1_genomic.fna.gz
Pezizomycotina	Nothophaeocryptopus gaeumannii CBS 267.37	CBS 267.37	GCA_002116385.1		ftp://ftp.ncbi.nlm.nih.gov/genomes/all/GCA/002/116/385/GCA_002116385.1_ASM211638v1/GCA_002116385.1_ASM211638v1_genomic.fna.gz
Pezizomycotina	Ochroconis constricta UM 578	UM 578	GCA_000611715.1		ftp://ftp.ncbi.nlm.nih.gov/genomes/all/GCA/000/611/715/GCA_000611715.1_Ochro_v1.1/GCA_000611715.1_Ochro_v1.1_genomic.fna.gz
Pezizomycotina	Mycosphaerella sp. PB-2012b Mex 2-1-2	Mex 2-1-2	GCA_002116345.1		ftp://ftp.ncbi.nlm.nih.gov/genomes/all/GCA/002/116/345/GCA_002116345.1_ASM211634v1/GCA_002116345.1_ASM211634v1_genomic.fna.gz
Pezizomycotina	Mycosphaerella sp. Ston1	Ston1	GCA_000504405.2		ftp://ftp.ncbi.nlm.nih.gov/genomes/all/GCA/000/504/405/GCA_000504405.2_ASM50440v2/GCA_000504405.2_ASM50440v2_genomic.fna.gz
Pezizomycotina	Erysiphe necator	c	GCA_000798715.1		ftp://ftp.ncbi.nlm.nih.gov/genomes/all/GCA/000/798/715/GCA_000798715.1_ASM79871v1/GCA_000798715.1_ASM79871v1_genomic.fna.gz
Pezizomycotina	Bretziella fagacearum	CMW 2656	GCA_002018255.1		ftp://ftp.ncbi.nlm.nih.gov/genomes/all/GCA/002/018/255/GCA_002018255.1_ASM201825v1/GCA_002018255.1_ASM201825v1_genomic.fna.gz
Pezizomycotina	Huntiella decipiens	CMW30855	GCA_003032515.1		ftp://ftp.ncbi.nlm.nih.gov/genomes/all/GCA/003/032/515/GCA_003032515.1_ASM303251v1/GCA_003032515.1_ASM303251v1_genomic.fna.gz
Pezizomycotina	Paracoccidioides lutzii Pb01	Pb01	GCA_000150705.2		ftp://ftp.ncbi.nlm.nih.gov/genomes/all/GCA/000/150/705/GCA_000150705.2_Paracocci_br_Pb01_V2/GCA_000150705.2_Paracocci_br_Pb01_V2_genomic.fna.gz
Pezizomycotina	Epichloe amarillans E4668	E4668	GCA_000877375.1		ftp://ftp.ncbi.nlm.nih.gov/genomes/all/GCA/000/877/375/GCA_000877375.1_EamaE4668v1/GCA_000877375.1_EamaE4668v1_genomic.fna.gz
Pezizomycotina	Rhinocladiella mackenziei	IHM 22877	GCA_001723215.1		ftp://ftp.ncbi.nlm.nih.gov/genomes/all/GCA/001/723/215/GCA_001723215.1_ASM172321v1/GCA_001723215.1_ASM172321v1_genomic.fna.gz
Pezizomycotina	Microcyclospora tardicrescens	HJS1936	GCA_003012245.1		ftp://ftp.ncbi.nlm.nih.gov/genomes/all/GCA/003/012/245/GCA_003012245.1_Microcyclospora_tardicrescens_HJS1936_MTARD_contigs/GCA_003012245.1_Microcyclospora_tardicrescens_HJS1936_MTARD_contigs_genomic.fna.gz
Pezizomycotina	Byssoonygena ceratinophila	UAMH 5669	GCA_001430925.1		ftp://ftp.ncbi.nlm.nih.gov/genomes/all/GCA/001/430/925/GCA_001430925.1_ASM143092v1/GCA_001430925.1_ASM143092v1_genomic.fna.gz
Pezizomycotina	Magnaporthe sp. MG07	MG07	GCA_001936455.1		ftp://ftp.ncbi.nlm.nih.gov/genomes/all/GCA/001/936/455/GCA_001936455.1_ASM193645v1/GCA_001936455.1_ASM193645v1_genomic.fna.gz
Pezizomycotina	Thielaviopsis musarum	CMW1546	GCA_001513885.1		ftp://ftp.ncbi.nlm.nih.gov/genomes/all/GCA/001/513/885/GCA_001513885.1_ASM151388v1/GCA_001513885.1_ASM151388v1_genomic.fna.gz
Pezizomycotina	Neurospora africana FGSC 1740	FGSC 1740	GCA_000604205.2		ftp://ftp.ncbi.nlm.nih.gov/genomes/all/GCA/000/604/205/GCA_000604205.2_NAFR1/GCA_000604205.2_NAFR1_genomic.fna.gz
Pezizomycotina	Monilinia laxa	8L	GCA_002938945.1		ftp://ftp.ncbi.nlm.nih.gov/genomes/all/GCA/002/938/945/GCA_002938945.1_ASM293894v1/GCA_002938945.1_ASM293894v1_genomic.fna.gz
Pezizomycotina	Exophiala dermatitidis	PKS1	GCA_003349795.1		ftp://ftp.ncbi.nlm.nih.gov/genomes/all/GCA/003/349/795/GCA_003349795.1_ASM334979v1/GCA_003349795.1_ASM334979v1_genomic.fna.gz
Pezizomycotina	Aquanectria penicillioides	NNIBRFG19	GCA_003415625.1		ftp://ftp.ncbi.nlm.nih.gov/genomes/all/GCA/003/415/625/GCA_003415625.1_ASM341562v1/GCA_003415625.1_ASM341562v1_genomic.fna.gz
Pezizomycotina	Tolypocladium paradoxum	NRBC 100945	GCA_002916505.1		ftp://ftp.ncbi.nlm.nih.gov/genomes/all/GCA/002/916/505/GCA_002916505.1_ASM291650v1/GCA_002916505.1_ASM291650v1_genomic.fna.gz
Pezizomycotina	Lomentospora prolificans	JHH-5317	GCA_002276285.1		ftp://ftp.ncbi.nlm.nih.gov/genomes/all/GCA/002/276/285/GCA_002276285.1_Lprolificans_pilon/GCA_002276285.1_Lprolificans_pilon_genomic.fna.gz
Pezizomycotina	Acidomyces richmondensis	FRIK2901	GCA_003545705.1		ftp://ftp.ncbi.nlm.nih.gov/genomes/all/GCA/003/545/705/GCA_003545705.1_ASM354570v1/GCA_003545705.1_ASM354570v1_genomic.fna.gz
Pezizomycotina	Venturia effusa	3Des10b	GCA_001901625.1		ftp://ftp.ncbi.nlm.nih.gov/genomes/all/GCA/001/901/625/GCA_001901625.1_ASM190162v1/GCA_001901625.1_ASM190162v1_genomic.fna.gz
Pezizomycotina	Huntiella bhutanensis	CMW 8217	GCA_002018275.1		ftp://ftp.ncbi.nlm.nih.gov/genomes/all/GCA/002/018/275/GCA_002018275.1_ASM201827v1/GCA_002018275.1_ASM201827v1_genomic.fna.gz
Pezizomycotina	Aspergillus bombycis	NRRL 26010	GCA_001792695.1		ftp://ftp.ncbi.nlm.nih.gov/genomes/all/GCA/001/792/695/GCA_001792695.1_ASM179269v1/GCA_001792695.1_ASM179269v1_genomic.fna.gz
Pezizomycotina	Fusarium sp. FSSC_6	FSSC_6	GCA_001633045.1		ftp://ftp.ncbi.nlm.nih.gov/genomes/all/GCA/001/633/045/GCA_001633045.1_ASM163304v1/GCA_001633045.1_ASM163304v1_genomic.fna.gz
Pezizomycotina	Scedosporium dehoogii	120008799-01/4	GCA_002812735.1		ftp://ftp.ncbi.nlm.nih.gov/genomes/all/GCA/002/812/735/GCA_002812735.1_ASM281273v1/GCA_002812735.1_ASM281273v1_genomic.fna.gz
Pezizomycotina	Knufia petricola	MA 5789	GCA_002319055.1		ftp://ftp.ncbi.nlm.nih.gov/genomes/all/GCA/002/319/055/GCA_002319055.1_ASM231905v1/GCA_002319055.1_ASM231905v1_genomic.fna.gz
Pezizomycotina	Knoxdaviesia capensis	CMW40890	GCA_001510575.1		ftp://ftp.ncbi.nlm.nih.gov/genomes/all/GCA/001/510/575/GCA_001510575.1_ASM151057v1/GCA_001510575.1_ASM151057v1_genomic.fna.gz
Pezizomycotina	Aspergillus persii	NIBRFGC000004109	GCA_002215965.1		ftp://ftp.ncbi.nlm.nih.gov/genomes/all/GCA/002/215/965/GCA_002215965.1_ASM221596v1/GCA_002215965.1_ASM221596v1_genomic.fna.gz
Pezizomycotina	Scedosporium apiospermum	HDO1	GCA_002158515.1		ftp://ftp.ncbi.nlm.nih.gov/genomes/all/GCA/002/158/515/GCA_002158515.1_SaHDO1_v1/GCA_002158515.1_SaHDO1_v1_genomic.fna.gz
Pezizomycotina	Eurotiomycetes sp. MA 6039	MA 6039	GCA_003004485.1		ftp://ftp.ncbi.nlm.nih.gov/genomes/all/GCA/003/004/485/GCA_003004485.1_ASM300448v1/GCA_003004485.1_ASM300448v1_genomic.fna.gz
Pezizomycotina	Pseudevernia furfuracea	AKPM 0122M	GCA_003184345.1		ftp://ftp.ncbi.nlm.nih.gov/genomes/all/GCA/003/184/345/GCA_003184345.1_ASM318434v1/GCA_003184345.1_ASM318434v1_genomic.fna.gz
Pezizomycotina	Trichophyton verrucosum HKI 0517	HKI 0517	GCA_000151505.1		ftp://ftp.ncbi.nlm.nih.gov/genomes/all/GCA/000/151/505/GCA_000151505.1_ASM15150v1/GCA_000151505.1_ASM15150v1_genomic.fna.gz
Pezizomycotina	Neonectria punicea	CBS 119724	GCA_003385315.1		ftp://ftp.ncbi.nlm.nih.gov/genomes/all/GCA/003/385/315/GCA_003385315.1_ASM338531v1/GCA_003385315.1_ASM338531v1_genomic.fna.gz
Pezizomycotina	Trichoderma arundinaceum	IBT 40837	GCA_003012105.1		ftp://ftp.ncbi.nlm.nih.gov/genomes/all/GCA/003/012/105/GCA_003012105.1_Trichoderma_arundinaceum_IBT40837_contigs/GCA_003012105.1_Trichoderma_arundinaceum_IBT40837_contigs_genomic.fna.gz
Pezizomycotina	Aspergillus ustus	3.3904	GCA_000812125.1		ftp://ftp.ncbi.nlm.nih.gov/genomes/all/GCA/000/812/125/GCA_000812125.1_Austus1.0/GCA_000812125.1_Austus1.0_genomic.fna.gz
Pezizomycotina	Cyphellophora europaea CBS 101466	CBS 101466	GCA_000365145.2		ftp://ftp.ncbi.nlm.nih.gov/genomes/all/GCA/000/365/145/GCA_000365145.2_Phia_euro_CBS_101466_V1/GCA_000365145.2_Phia_euro_CBS_101466_V1_genomic.fna.gz
Pezizomycotina	Magnaporthe sp. MG12	MG12	GCA_001936955.1		ftp://ftp.ncbi.nlm.nih.gov/genomes/all/GCA/001/936/955/GCA_001936955.1_ASM193695v1/GCA_001936955.1_ASM193695v1_genomic.fna.gz
Pezizomycotina	Verticillium dahliae	Gwydir1A3	GCA_003320035.1		ftp://ftp.ncbi.nlm.nih.gov/genomes/all/GCA/003/320/035/GCA_003320035.1_VdGwydir1A3/GCA_003320035.1_VdGwydir1A3_genomic.fna.gz
Pezizomycotina	Exutisphaerella laricina CBS 326.52	CBS 326.52	GCA_000504385.2		ftp://ftp.ncbi.nlm.nih.gov/genomes/all/GCA/000/504/385/GCA_000504385.2_ASM50438v2/GCA_000504385.2_ASM50438v2_genomic.fna.gz
Pezizomycotina	Dothistroma pini CBS 116487	CBS 116487	GCA_002116355.1		ftp://ftp.ncbi.nlm.nih.gov/genomes/all/GCA/002/116/355/GCA_002116355.1_ASM211635v1/GCA_002116355.1_ASM211635v1_genomic.fna.gz
Pezizomycotina	Eurotiomycetes sp. MA 6038	MA 6038	GCA_003004525.2		ftp://ftp.ncbi.nlm.nih.gov/genomes/all/GCA/003/004/525/GCA_003004525.2_ASM300452v2/GCA_003004525.2_ASM300452v2_genomic.fna.gz
Pezizomycotina	Balansia obtecta B249	B249	GCA_000709145.1		ftp://ftp.ncbi.nlm.nih.gov/genomes/all/GCA/000/709/145/GCA_000709145.1_BobtB249_1/GCA_000709145.1_BobtB249_1_genomic.fna.gz
Pezizomycotina	Umbilicaria muehlenbergii	KoLRI No. LF000956	GCA_000611775.1		ftp://ftp.ncbi.nlm.nih.gov/genomes/all/GCA/000/611/775/GCA_000611775.1_Umbmu1.0/GCA_000611775.1_Umbmu1.0_genomic.fna.gz
Pezizomycotina	Xylaria sp. JS573	JS573	GCA_000966885.1		ftp://ftp.ncbi.nlm.nih.gov/genomes/all/GCA/000/966/885/GCA_000966885.1_ASM96688v1/GCA_000966885.1_ASM96688v1_genomic.fna.gz
Pezizomycotina	Ceratocystis platani	CFO	GCA_000978885.1		ftp://ftp.ncbi.nlm.nih.gov/genomes/all/GCA/000/978/885/GCA_000978885.1_ASM97888v1/GCA_000978885.1_ASM97888v1_genomic.fna.gz
Pezizomycotina	Eurotiomycetes sp.	CG19_WC_8_21_14_NA_150_52_33	GCA_002917005.1		ftp://ftp.ncbi.nlm.nih.gov/genomes/all/GCA/002/917/005/GCA_002917005.1_ASM291700v1/GCA_002917005.1_ASM291700v1_genomic.fna.gz
Pezizomycotina	Ophiocordyceps polyrhachis-furcata BCC 54312	BCC 54312	GCA_001633055.2		ftp://ftp.ncbi.nlm.nih.gov/genomes/all/GCA/001/633/055/GCA_001633055.2_OPF_BCC54312_improved/GCA_001633055.2_OPF_BCC54312_improved_genomic.fna.gz
Pezizomycotina	Stenocarpella maydis	A1-1	GCA_002270565.1		ftp://ftp.ncbi.nlm.nih.gov/genomes/all/GCA/002/270/565/GCA_002270565.1_ASM227056v1/GCA_002270565.1_ASM227056v1_genomic.fna.gz
Pezizomycotina	Hawksworthiomyces lignivorus	CBS 119148	GCA_002917075.1		ftp://ftp.ncbi.nlm.nih.gov/genomes/all/GCA/002/917/075/GCA_002917075.1_HLIG_V1.0/GCA_002917075.1_HLIG_V1.0_genomic.fna.gz
Pezizomycotina	Emmonsia crescens	UAMH4076	GCA_002572855.1		ftp://ftp.ncbi.nlm.nih.gov/genomes/all/GCA/002/572/855/GCA_002572855.1_Emmon_cres_4076_V1/GCA_002572855.1_Emmon_cres_4076_V1_genomic.fna.gz
Pezizomycotina	Pyricularia pennisetigena	PM1	GCA_003013045.1		ftp://ftp.ncbi.nlm.nih.gov/genomes/all/GCA/003/013/045/GCA_003013045.1_ASM301304v1/GCA_003013045.1_ASM301304v1_genomic.fna.gz
Pezizomycotina	Ceratocystis manginecans	CMW17570	GCA_000712455.1		ftp://ftp.ncbi.nlm.nih.gov/genomes/all/GCA/000/712/455/GCA_000712455.1_CMang1.0/GCA_000712455.1_CMang1.0_genomic.fna.gz
Pezizomycotina	Ophidiomyces ophiodiicola	MYCO-ARIZ AN0400001	GCA_002167195.1		ftp://ftp.ncbi.nlm.nih.gov/genomes/all/GCA/002/167/195/GCA_002167195.1_ASM216719v1/GCA_002167195.1_ASM216719v1_genomic.fna.gz
Pezizomycotina	Talaromyces purpureogenus	MYA-38	GCA_001270325.1		ftp://ftp.ncbi.nlm.nih.gov/genomes/all/GCA/001/270/325/GCA_001270325.1_PPv01/GCA_001270325.1_PPv01_genomic.fna.gz
Pezizomycotina	Aspergillus pseudoterreus	ATCC 32359	GCA_002927005.1		ftp://ftp.ncbi.nlm.nih.gov/genomes/all/GCA/002/927/005/GCA_002927005.1_ASM292700v1/GCA_002927005.1_ASM292700v1_genomic.fna.gz
Pezizomycotina	Trichoderma brevicompactum	IBT 40841	GCA_003012085.1		ftp://ftp.ncbi.nlm.nih.gov/genomes/all/GCA/003/012/085/GCA_003012085.1_Trichoderma_brevicompactum_IBT40841_contigs/GCA_003012085.1_Trichoderma_brevicompactum_IBT40841_contigs_genomic.fna.gz
Pezizomycotina	Esteya vermicola	CBS 115803	GCA_002778215.1		ftp://ftp.ncbi.nlm.nih.gov/genomes/all/GCA/002/778/215/GCA_002778215.1_ASM277821v1/GCA_002778215.1_ASM277821v1_genomic.fna.gz
Pezizomycotina	Ophiocordyceps sp. 'camponoti-leonardi'	BCC 80369	GCA_003339455.1		ftp://ftp.ncbi.nlm.nih.gov/genomes/all/GCA/003/339/455/GCA_003339455.1_ASM333945v1/GCA_003339455.1_ASM333945v1_genomic.fna.gz
Pezizomycotina	Parastagonospora nodorum SN15	SN15	GCA_000146915.2		ftp://ftp.ncbi.nlm.nih.gov/genomes/all/GCA/000/146/915/GCA_000146915.2_ASM14691v2/GCA_000146915.2_ASM14691v2_genomic.fna.gz
Pezizomycotina	Hysterium pulicare CBS 123377	EB0238	GCA_000467715.1		ftp://ftp.ncbi.nlm.nih.gov/genomes/all/GCA/000/467/715/GCA_000467715.1_ASM46771v1/GCA_000467715.1_ASM46771v1_genomic.fna.gz
Pezizomycotina	Davidsoniella virescens	CMW17339	GCA_001513805.1		ftp://ftp.ncbi.nlm.nih.gov/genomes/all/GCA/001/513/805/GCA_001513805.1_ASM151380v1/GCA_001513805.1_ASM151380v1_genomic.fna.gz
Pezizomycotina	Metarhizium guizhouense ARSEF 977	ARSEF 977	GCA_000814955.1		ftp://ftp.ncbi.nlm.nih.gov/genomes/all/GCA/000/814/955/GCA_000814955.1_MGU_1.0/GCA_000814955.1_MGU_1.0_genomic.fna.gz
Pezizomycotina	Aspergillus carbonarius ITEM 5010	ITEM 5010	GCA_001990825.1		ftp://ftp.ncbi.nlm.nih.gov/genomes/all/GCA/001/990/825/GCA_001990825.1_Aspca3/GCA_001990825.1_Aspca3_genomic.fna.gz
Pezizomycotina	Chlorociboria aeruginascens	IHIA39	GCA_002276475.2		ftp://ftp.ncbi.nlm.nih.gov/genomes/all/GCA/002/276/475/GCA_002276475.2_Chloro_aeru_v2/GCA_002276475.2_Chloro_aeru_v2_genomic.fna.gz
Pezizomycotina	Neofusicoccum parvum UCRNP2	UCRNP2	GCA_000385595.1		ftp://ftp.ncbi.nlm.nih.gov/genomes/all/GCA/000/385/595/GCA_000385595.1_UCRNP2V3/GCA_000385595.1_UCRNP2V3_genomic.fna.gz
Pezizomycotina	Preussia sp. BSL10	BSL10	GCA_001553865.1		ftp://ftp.ncbi.nlm.nih.gov/genomes/all/GCA/001/553/865/GCA_001553865.1_ASM155386v1/GCA_001553865.1_ASM155386v1_genomic.fna.gz
Pezizomycotina	Blastomyces gilchristii SLH14081	SLH14081	GCA_000003855.2		ftp://ftp.ncbi.nlm.nih.gov/genomes/all/GCA/000/003/855/GCA_000003855.2_BD_SLH14081_V1/GCA_000003855.2_BD_SLH14081_V1_genomic.fna.gz
Pezizomycotina	Ustilaginoidea virens	UV-GVT	GCA_002939685.1		ftp://ftp.ncbi.nlm.nih.gov/genomes/all/GCA/002/939/685/GCA_002939685.1_Uv-GVT.1/GCA_002939685.1_Uv-GVT.1_genomic.fna.gz
Pezizomycotina	Magnaporthe sp. MG08	MG08	GCA_001936555.1		ftp://ftp.ncbi.nlm.nih.gov/genomes/all/GCA/001/936/555/GCA_001936555.1_ASM193655v1/GCA_001936555.1_ASM193655v1_genomic.fna.gz
Pezizomycotina	Endoconidiophora laricicola	CBS100207	GCA_001640655.1		ftp://ftp.ncbi.nlm.nih.gov/genomes/all/GCA/001/640/655/GCA_001640655.1_ASM164065v1/GCA_001640655.1_ASM164065v1_genomic.fna.gz
Pezizomycotina	Hymenoscyphus fraxineus	CBS 133217	GCA_001414365.1		ftp://ftp.ncbi.nlm.nih.gov/genomes/all/GCA/001/414/365/GCA_001414365.1_H_pseudoalbidus_v1/GCA_001414365.1_H_pseudoalbidus_v1_genomic.fna.gz
Pezizomycotina	Escovopsis sp. TC	TC	GCA_003055185.1		ftp://ftp.ncbi.nlm.nih.gov/genomes/all/GCA/003/055/185/GCA_003055185.1_ASM305518v1/GCA_003055185.1_ASM305518v1_genomic.fna.gz
Pezizomycotina	Arthrobotrys oligospora ATCC 24927	ATCC 24927	GCA_000225545.1		ftp://ftp.ncbi.nlm.nih.gov/genomes/all/GCA/000/225/545/GCA_000225545.1_AOL24927_1.0/GCA_000225545.1_AOL24927_1.0_genomic.fna.gz
Pezizomycotina	Tolypocladium ophioglossoides CBS 100239	CBS 100239	GCA_001189435.1		ftp://ftp.ncbi.nlm.nih.gov/genomes/all/GCA/001/189/435/GCA_001189435.1_Tophv1.0/GCA_001189435.1_Tophv1.0_genomic.fna.gz
Pezizomycotina	Graphilbum fragrans	CBS 138720	GCA_001513895.1		ftp://ftp.ncbi.nlm.nih.gov/genomes/all/GCA/001/513/895/GCA_001513895.1_CLC_Genomic_Workbench/GCA_001513895.1_CLC_Genomic_Workbench_genomic.fna.gz
Pezizomycotina	Talaromyces cellulolyticus	Y-94	GCA_000829775.1		ftp://ftp.ncbi.nlm.nih.gov/genomes/all/GCA/000/829/775/GCA_000829775.1_TcelY94_1.0/GCA_000829775.1_TcelY94_1.0_genomic.fna.gz
Pezizomycotina	Epichloe typhina E8	E8	GCA_000308955.1		ftp://ftp.ncbi.nlm.nih.gov/genomes/all/GCA/000/308/955/GCA_000308955.1_ETyphina_1.0/GCA_000308955.1_ETyphina_1.0_genomic.fna.gz
Pezizomycotina	Claviceps fusiformis PRL 1980	PRL 1980	GCA_000223055.1		ftp://ftp.ncbi.nlm.nih.gov/genomes/all/GCA/000/223/055/GCA_000223055.1_ClFusi_1.0/GCA_000223055.1_ClFusi_1.0_genomic.fna.gz
Pezizomycotina	Ceratocystis eucalypticola	CMW9998	GCA_001513815.1		ftp://ftp.ncbi.nlm.nih.gov/genomes/all/GCA/001/513/815/GCA_001513815.1_ASM151381v1/GCA_001513815.1_ASM151381v1_genomic.fna.gz
Pezizomycotina	Ophiocordyceps sp. 'camponoti-saundersi'	BCC 79314	GCA_003339415.1		ftp://ftp.ncbi.nlm.nih.gov/genomes/all/GCA/003/339/415/GCA_003339415.1_ASM333941v1/GCA_003339415.1_ASM333941v1_genomic.fna.gz
Pezizomycotina	Fonsecaea nubica	CBS 269.64	GCA_001646965.1		ftp://ftp.ncbi.nlm.nih.gov/genomes/all/GCA/001/646/965/GCA_001646965.1_ASM164696v1/GCA_001646965.1_ASM164696v1_genomic.fna.gz
Pezizomycotina	Ceratocystis harringtonii	CMW 14789	GCA_002018265.1		ftp://ftp.ncbi.nlm.nih.gov/genomes/all/GCA/002/018/265/GCA_002018265.1_ASM201826v1/GCA_002018265.1_ASM201826v1_genomic.fna.gz
Pezizomycotina	Chalaropsis thielavioides	JCM 1933	GCA_001599435.1		ftp://ftp.ncbi.nlm.nih.gov/genomes/all/GCA/001/599/435/GCA_001599435.1_JCM_1933_assembly_v001/GCA_001599435.1_JCM_1933_assembly_v001_genomic.fna.gz
Pezizomycotina	Nectria sp. B-13	B-13	GCA_002682825.1		ftp://ftp.ncbi.nlm.nih.gov/genomes/all/GCA/002/682/825/GCA_002682825.1_ASM268282v1/GCA_002682825.1_ASM268282v1_genomic.fna.gz
Pezizomycotina	Metarhizium robertsii	ARSEF 2575	GCA_000591435.1		ftp://ftp.ncbi.nlm.nih.gov/genomes/all/GCA/000/591/435/GCA_000591435.1_MR2010_11_27/GCA_000591435.1_MR2010_11_27_genomic.fna.gz
Pezizomycotina	Cladosporium sp. SL-16	SL-16	GCA_002921095.1		ftp://ftp.ncbi.nlm.nih.gov/genomes/all/GCA/002/921/095/GCA_002921095.1_ASM292109v1/GCA_002921095.1_ASM292109v1_genomic.fna.gz
Pezizomycotina	Byssochlamys spectabilis No. 5		GCA_000497085.1		ftp://ftp.ncbi.nlm.nih.gov/genomes/all/GCA/000/497/085/GCA_000497085.1_PVAR5_assembly01/GCA_000497085.1_PVAR5_assembly01_genomic.fna.gz
Pezizomycotina	Tolypocladium capitatum	CBS 113982	GCA_002901185.1		ftp://ftp.ncbi.nlm.nih.gov/genomes/all/GCA/002/901/185/GCA_002901185.1_ASM290118v1/GCA_002901185.1_ASM290118v1_genomic.fna.gz
Pezizomycotina	Exophiala spinifera	JCM 15939	GCA_001599535.1		ftp://ftp.ncbi.nlm.nih.gov/genomes/all/GCA/001/599/535/GCA_001599535.1_JCM_15939_assembly_v001/GCA_001599535.1_JCM_15939_assembly_v001_genomic.fna.gz
Pezizomycotina	Elsinoe australis	NL1	GCA_003013795.1		ftp://ftp.ncbi.nlm.nih.gov/genomes/all/GCA/003/013/795/GCA_003013795.1_ASM301379v1/GCA_003013795.1_ASM301379v1_genomic.fna.gz
Pezizomycotina	Exophiala xenobiotica	CBS 118157	GCA_000835505.1		ftp://ftp.ncbi.nlm.nih.gov/genomes/all/GCA/000/835/505/GCA_000835505.1_Exop_xeno_CBS118157_V1/GCA_000835505.1_Exop_xeno_CBS118157_V1_genomic.fna.gz
Pezizomycotina	Venturia pyrina ICMP 11032	ICMP 11032	GCA_000738655.1		ftp://ftp.ncbi.nlm.nih.gov/genomes/all/GCA/000/738/655/GCA_000738655.1_ASM73865v1/GCA_000738655.1_ASM73865v1_genomic.fna.gz
Pezizomycotina	Escovopsis sp. AC	AC	GCA_003055955.1		ftp://ftp.ncbi.nlm.nih.gov/genomes/all/GCA/003/055/955/GCA_003055955.1_ASM305595v1/GCA_003055955.1_ASM305595v1_genomic.fna.gz
Pezizomycotina	Calonectria leucothoes	CBS 109166	GCA_002179835.1		ftp://ftp.ncbi.nlm.nih.gov/genomes/all/GCA/002/179/835/GCA_002179835.1_ASM217983v1/GCA_002179835.1_ASM217983v1_genomic.fna.gz
Pezizomycotina	Periconia macrospinosa	DSE2036	GCA_003073855.1		ftp://ftp.ncbi.nlm.nih.gov/genomes/all/GCA/003/073/855/GCA_003073855.1_Perma1/GCA_003073855.1_Perma1_genomic.fna.gz
Pezizomycotina	Penicillium occitanis	CL100	GCA_002382855.1		ftp://ftp.ncbi.nlm.nih.gov/genomes/all/GCA/002/382/855/GCA_002382855.1_ASM238285v1/GCA_002382855.1_ASM238285v1_genomic.fna.gz
Pezizomycotina	Epichloe baconii ATCC 200745	ATCC 200745	GCA_000729845.1		ftp://ftp.ncbi.nlm.nih.gov/genomes/all/GCA/000/729/845/GCA_000729845.1_EbacATCC_200745v1/GCA_000729845.1_EbacATCC_200745v1_genomic.fna.gz
Pezizomycotina	Pseudohalonectria lignicola	M95	GCA_003049395.1		ftp://ftp.ncbi.nlm.nih.gov/genomes/all/GCA/003/049/395/GCA_003049395.1_ASM304939v1/GCA_003049395.1_ASM304939v1_genomic.fna.gz
Pezizomycotina	Emergomyces pasteurianus Ep9510	UAMH 9510	GCA_001883825.1		ftp://ftp.ncbi.nlm.nih.gov/genomes/all/GCA/001/883/825/GCA_001883825.1_Emmo_past_UAMH9510_V1/GCA_001883825.1_Emmo_past_UAMH9510_V1_genomic.fna.gz
Pezizomycotina	Peltaster fructicola	LNHT1506	GCA_001592805.1		ftp://ftp.ncbi.nlm.nih.gov/genomes/all/GCA/001/592/805/GCA_001592805.1_ASM159280v1/GCA_001592805.1_ASM159280v1_genomic.fna.gz
Pezizomycotina	Blastomyces parvus	UAMH130	GCA_002572885.1		ftp://ftp.ncbi.nlm.nih.gov/genomes/all/GCA/002/572/885/GCA_002572885.1_Emmon_parv_130/GCA_002572885.1_Emmon_parv_130_genomic.fna.gz
Pezizomycotina	Leptosphaeria maculans 'brassicae' group		GCA_900465115.1		ftp://ftp.ncbi.nlm.nih.gov/genomes/all/GCA/900/465/115/GCA_900465115.1_NZT4_Genome_assembly/GCA_900465115.1_NZT4_Genome_assembly_genomic.fna.gz
Pezizomycotina	Cercospora cf. sigesbeckiae	PP_2012_071	GCA_002217505.1		ftp://ftp.ncbi.nlm.nih.gov/genomes/all/GCA/002/217/505/GCA_002217505.1_ASM221750v1/GCA_002217505.1_ASM221750v1_genomic.fna.gz
Pezizomycotina	Myriosclerotinia duriaeana	LMK 746	GCA_002162615.1		ftp://ftp.ncbi.nlm.nih.gov/genomes/all/GCA/002/162/615/GCA_002162615.1_ASM216261v1/GCA_002162615.1_ASM216261v1_genomic.fna.gz
Pezizomycotina	Sphaerulina populicola P02.02b	p02.02b	GCA_000291705.1		ftp://ftp.ncbi.nlm.nih.gov/genomes/all/GCA/000/291/705/GCA_000291705.1_sPop_v1/GCA_000291705.1_sPop_v1_genomic.fna.gz
Pezizomycotina	Fonsecaea pedrosoi CBS 271.37	CBS 271.37	GCA_000835455.1		ftp://ftp.ncbi.nlm.nih.gov/genomes/all/GCA/000/835/455/GCA_000835455.1_Fons_pedr_CBS_271_37_V1/GCA_000835455.1_Fons_pedr_CBS_271_37_V1_genomic.fna.gz
Pezizomycotina	Endoconidiophora polonica	CBS100205	GCA_001856765.1		ftp://ftp.ncbi.nlm.nih.gov/genomes/all/GCA/001/856/765/GCA_001856765.1_ASM185676v1/GCA_001856765.1_ASM185676v1_genomic.fna.gz
Pezizomycotina	Herpotrichiellaceae sp. UM238	UM238	GCA_000315175.1		ftp://ftp.ncbi.nlm.nih.gov/genomes/all/GCA/000/315/175/GCA_000315175.1_Herpo1.0/GCA_000315175.1_Herpo1.0_genomic.fna.gz
Pezizomycotina	Ambrosiella xylebori	CBS 110.61	GCA_002778035.1		ftp://ftp.ncbi.nlm.nih.gov/genomes/all/GCA/002/778/035/GCA_002778035.1_ASM277803v1/GCA_002778035.1_ASM277803v1_genomic.fna.gz
Pezizomycotina	Metarhizium majus ARSEF 297	ARSEF 297	GCA_000814945.1		ftp://ftp.ncbi.nlm.nih.gov/genomes/all/GCA/000/814/945/GCA_000814945.1_MAJ_1.0/GCA_000814945.1_MAJ_1.0_genomic.fna.gz
Pezizomycotina	Diaporthe ampelina	S3MP	GCA_001630405.1		ftp://ftp.ncbi.nlm.nih.gov/genomes/all/GCA/001/630/405/GCA_001630405.1_ASM163040v1/GCA_001630405.1_ASM163040v1_genomic.fna.gz
Pezizomycotina	Aspergillus sp. Z5	Z5	GCA_001044295.1		ftp://ftp.ncbi.nlm.nih.gov/genomes/all/GCA/001/044/295/GCA_001044295.1_ASM104429v1/GCA_001044295.1_ASM104429v1_genomic.fna.gz
Pezizomycotina	Fragosphaeria purpurea	CBS 133.34	GCA_002778095.1		ftp://ftp.ncbi.nlm.nih.gov/genomes/all/GCA/002/778/095/GCA_002778095.1_ASM277809v1/GCA_002778095.1_ASM277809v1_genomic.fna.gz
Pezizomycotina	Metarhizium acridum CQMa 102	CQMa 102	GCA_000187405.1		ftp://ftp.ncbi.nlm.nih.gov/genomes/all/GCA/000/187/405/GCA_000187405.1_MetAcr_May2010/GCA_000187405.1_MetAcr_May2010_genomic.fna.gz
Pezizomycotina	Aspergillus ellipticus CBS 707.79	CBS 707.79	GCA_003184645.1		ftp://ftp.ncbi.nlm.nih.gov/genomes/all/GCA/003/184/645/GCA_003184645.1_Aspell1/GCA_003184645.1_Aspell1_genomic.fna.gz
Pezizomycotina	Symbiotaphrina buchneri	JCM 9740	GCA_001599915.1		ftp://ftp.ncbi.nlm.nih.gov/genomes/all/GCA/001/599/915/GCA_001599915.1_JCM_9740_assembly_v001/GCA_001599915.1_JCM_9740_assembly_v001_genomic.fna.gz
Pezizomycotina	Hymenoscyphus scutula	CBS 480.97	GCA_001399465.1		ftp://ftp.ncbi.nlm.nih.gov/genomes/all/GCA/001/399/465/GCA_001399465.1_H_scutula_V1/GCA_001399465.1_H_scutula_V1_genomic.fna.gz
Pezizomycotina	Aspergillus tanneri	NIH1004	GCA_003426965.1		ftp://ftp.ncbi.nlm.nih.gov/genomes/all/GCA/003/426/965/GCA_003426965.1_ASM342696v1/GCA_003426965.1_ASM342696v1_genomic.fna.gz
Pezizomycotina	Epichloe festucae	AL9436	GCA_002318955.1		ftp://ftp.ncbi.nlm.nih.gov/genomes/all/GCA/002/318/955/GCA_002318955.1_ASM231895v1/GCA_002318955.1_ASM231895v1_genomic.fna.gz
Pezizomycotina	Moelleriella libera RCEF 2490	RCEF 2490	GCA_001636675.1		ftp://ftp.ncbi.nlm.nih.gov/genomes/all/GCA/001/636/675/GCA_001636675.1_AAL_1.0/GCA_001636675.1_AAL_1.0_genomic.fna.gz
Pezizomycotina	Didymobotryum rigidum	JCM 8837	GCA_001600575.1		ftp://ftp.ncbi.nlm.nih.gov/genomes/all/GCA/001/600/575/GCA_001600575.1_JCM_8837_assembly_v001/GCA_001600575.1_JCM_8837_assembly_v001_genomic.fna.gz
Pezizomycotina	Diaporthe aspalathi	MS-SSC91	GCA_001447215.1		ftp://ftp.ncbi.nlm.nih.gov/genomes/all/GCA/001/447/215/GCA_001447215.1_ASM144721v1/GCA_001447215.1_ASM144721v1_genomic.fna.gz
Pezizomycotina	Cordyceps fumosorosea ARSEF 2679	ARSEF 2679	GCA_001636725.1		ftp://ftp.ncbi.nlm.nih.gov/genomes/all/GCA/001/636/725/GCA_001636725.1_ISF_1.0/GCA_001636725.1_ISF_1.0_genomic.fna.gz
Pezizomycotina	Curvularia lunata CX-3	CX-3	GCA_000743335.1		ftp://ftp.ncbi.nlm.nih.gov/genomes/all/GCA/000/743/335/GCA_000743335.1_ASM74333v1/GCA_000743335.1_ASM74333v1_genomic.fna.gz
Pezizomycotina	Beauveria rudraprayagi	MTCC 8017	GCA_000733645.1		ftp://ftp.ncbi.nlm.nih.gov/genomes/all/GCA/000/733/645/GCA_000733645.1_Beauveria_rudraprayagi_MTCC_8017_genome/GCA_000733645.1_Beauveria_rudraprayagi_MTCC_8017_genome_genomic.fna.gz
Pezizomycotina	Thielaviopsis punctulata	CMW 1032	GCA_002925815.1		ftp://ftp.ncbi.nlm.nih.gov/genomes/all/GCA/002/925/815/GCA_002925815.1_ASM292581v1/GCA_002925815.1_ASM292581v1_genomic.fna.gz
Pezizomycotina	Cladophialophora immunda	CBS 83496	GCA_000835495.1		ftp://ftp.ncbi.nlm.nih.gov/genomes/all/GCA/000/835/495/GCA_000835495.1_Clad_immu_CBS83496_V1/GCA_000835495.1_Clad_immu_CBS83496_V1_genomic.fna.gz
Pezizomycotina	Myriosclerotinia scirpicola	LMK 735	GCA_002162505.1		ftp://ftp.ncbi.nlm.nih.gov/genomes/all/GCA/002/162/505/GCA_002162505.1_ASM216250v1/GCA_002162505.1_ASM216250v1_genomic.fna.gz
Pezizomycotina	Exophiala oligosperma	CBS 72588	GCA_000835515.1		ftp://ftp.ncbi.nlm.nih.gov/genomes/all/GCA/000/835/515/GCA_000835515.1_Exop_olig_CBS72588_V1/GCA_000835515.1_Exop_olig_CBS72588_V1_genomic.fna.gz
Pezizomycotina	Epichloe elymi	E757	GCA_002591845.1		ftp://ftp.ncbi.nlm.nih.gov/genomes/all/GCA/002/591/845/GCA_002591845.1_ASM259184v1/GCA_002591845.1_ASM259184v1_genomic.fna.gz
Pezizomycotina	Fusarium fracticaudum	CBS 137234	GCA_003353625.1		ftp://ftp.ncbi.nlm.nih.gov/genomes/all/GCA/003/353/625/GCA_003353625.1_ASM335362v1/GCA_003353625.1_ASM335362v1_genomic.fna.gz
Pezizomycotina	Aspergillus oryzae	ATCC 12892	GCA_002894705.1		ftp://ftp.ncbi.nlm.nih.gov/genomes/all/GCA/002/894/705/GCA_002894705.1_ASM289470v1/GCA_002894705.1_ASM289470v1_genomic.fna.gz
Pezizomycotina	Phialocephala subalpina	UAMH 11012	GCA_900073065.1		ftp://ftp.ncbi.nlm.nih.gov/genomes/all/GCA/900/073/065/GCA_900073065.1_PAC_version_1/GCA_900073065.1_PAC_version_1_genomic.fna.gz
Pezizomycotina	Pseudogymnoascus sp. 23342-1-I1	23342-1-I1	GCA_001662575.1		ftp://ftp.ncbi.nlm.nih.gov/genomes/all/GCA/001/662/575/GCA_001662575.1_ASM166257v1/GCA_001662575.1_ASM166257v1_genomic.fna.gz
Pezizomycotina	Tolypocladium inflatum NRRL8044	NRRL8044	GCA_000421905.1		ftp://ftp.ncbi.nlm.nih.gov/genomes/all/GCA/000/421/905/GCA_000421905.1_TinflatumV1/GCA_000421905.1_TinflatumV1_genomic.fna.gz
Pezizomycotina	Raffaelea arxii	CBS 273.70	GCA_002778165.1		ftp://ftp.ncbi.nlm.nih.gov/genomes/all/GCA/002/778/165/GCA_002778165.1_ASM277816v1/GCA_002778165.1_ASM277816v1_genomic.fna.gz
Pezizomycotina	Cordyceps tenuipes	KACC 47485	GCA_003025305.1		ftp://ftp.ncbi.nlm.nih.gov/genomes/all/GCA/003/025/305/GCA_003025305.1_ASM302530v1/GCA_003025305.1_ASM302530v1_genomic.fna.gz
Pezizomycotina	Raffaelea ambrosiae	CBS 185.64	GCA_002778195.1		ftp://ftp.ncbi.nlm.nih.gov/genomes/all/GCA/002/778/195/GCA_002778195.1_ASM277819v1/GCA_002778195.1_ASM277819v1_genomic.fna.gz
Pezizomycotina	Aspergillus heteromorphus CBS 117.55	CBS 117.55	GCA_003184545.1		ftp://ftp.ncbi.nlm.nih.gov/genomes/all/GCA/003/184/545/GCA_003184545.1_Asphet1/GCA_003184545.1_Asphet1_genomic.fna.gz
Pezizomycotina	Trichophyton soudanense CBS 452.61	CBS 452.61	GCA_000616865.1		ftp://ftp.ncbi.nlm.nih.gov/genomes/all/GCA/000/616/865/GCA_000616865.1_Tric_soud_CBS_452_61_V1/GCA_000616865.1_Tric_soud_CBS_452_61_V1_genomic.fna.gz
Pezizomycotina	Cairneyella variabilis	VPRI 42388	GCA_001625345.1		ftp://ftp.ncbi.nlm.nih.gov/genomes/all/GCA/001/625/345/GCA_001625345.1_ASM162534v1/GCA_001625345.1_ASM162534v1_genomic.fna.gz
Pezizomycotina	Emergomyces orientalis	5z489	GCA_002110485.1		ftp://ftp.ncbi.nlm.nih.gov/genomes/all/GCA/002/110/485/GCA_002110485.1_ASM211048v1/GCA_002110485.1_ASM211048v1_genomic.fna.gz
Pezizomycotina	Cenococcum geophilum 1.58	1.58	GCA_001692895.1		ftp://ftp.ncbi.nlm.nih.gov/genomes/all/GCA/001/692/895/GCA_001692895.1_Cenococcum_geophilum_1.58_v2.0/GCA_001692895.1_Cenococcum_geophilum_1.58_v2.0_genomic.fna.gz
Pezizomycotina	Exophiala aquamarina CBS 119918	CBS 119918	GCA_000709125.1		ftp://ftp.ncbi.nlm.nih.gov/genomes/all/GCA/000/709/125/GCA_000709125.1_Exop_aqua_CBS_119918_V1/GCA_000709125.1_Exop_aqua_CBS_119918_V1_genomic.fna.gz
Pezizomycotina	Phaeomoniella chlamydospora	UCRPC4	GCA_001006345.1		ftp://ftp.ncbi.nlm.nih.gov/genomes/all/GCA/001/006/345/GCA_001006345.1_UCRPA7V1.0/GCA_001006345.1_UCRPA7V1.0_genomic.fna.gz
Pezizomycotina	Beauveria bassiana	Bv 062	GCA_003337105.1		ftp://ftp.ncbi.nlm.nih.gov/genomes/all/GCA/003/337/105/GCA_003337105.1_BB-2/GCA_003337105.1_BB-2_genomic.fna.gz
Pezizomycotina	Ceratocystis cacaofunesta	C1593	GCA_002776505.1		ftp://ftp.ncbi.nlm.nih.gov/genomes/all/GCA/002/776/505/GCA_002776505.1_ASM277650v1/GCA_002776505.1_ASM277650v1_genomic.fna.gz
Pezizomycotina	Sordaria macrospora k-hell	k-hell	GCA_000182805.2		ftp://ftp.ncbi.nlm.nih.gov/genomes/all/GCA/000/182/805/GCA_000182805.2_ASM18280v2/GCA_000182805.2_ASM18280v2_genomic.fna.gz
Pezizomycotina	Hypoxylon sp. EC38	EC38	GCA_002120335.1		ftp://ftp.ncbi.nlm.nih.gov/genomes/all/GCA/002/120/335/GCA_002120335.1_HypEC38_v3.0/GCA_002120335.1_HypEC38_v3.0_genomic.fna.gz
Pezizomycotina	Cladophialophora psammophila CBS 110553	CBS 110553	GCA_000585535.1		ftp://ftp.ncbi.nlm.nih.gov/genomes/all/GCA/000/585/535/GCA_000585535.1_Clad_psam_CBS_110553_V1/GCA_000585535.1_Clad_psam_CBS_110553_V1_genomic.fna.gz
Pezizomycotina	Alternaria alternata	B2a	GCA_001696825.1		ftp://ftp.ncbi.nlm.nih.gov/genomes/all/GCA/001/696/825/GCA_001696825.1_ASM169682v1/GCA_001696825.1_ASM169682v1_genomic.fna.gz
Pezizomycotina	Fonsecaea erecta	CBS 125763	GCA_001651985.1		ftp://ftp.ncbi.nlm.nih.gov/genomes/all/GCA/001/651/985/GCA_001651985.1_ASM165198v1/GCA_001651985.1_ASM165198v1_genomic.fna.gz
Pezizomycotina	Ceratocystis fimbriata CBS 114723	CBS 114723	GCA_000389695.3		ftp://ftp.ncbi.nlm.nih.gov/genomes/all/GCA/000/389/695/GCA_000389695.3_Cfim3.0/GCA_000389695.3_Cfim3.0_genomic.fna.gz
Pezizomycotina	Aureobasidium sp. FSWF8-4	FSWF8-4	GCA_001914275.1		ftp://ftp.ncbi.nlm.nih.gov/genomes/all/GCA/001/914/275/GCA_001914275.1_FSWF8-bin-4/GCA_001914275.1_FSWF8-bin-4_genomic.fna.gz
Pezizomycotina	Phialophora americana	CBS 27337	GCA_000835435.1		ftp://ftp.ncbi.nlm.nih.gov/genomes/all/GCA/000/835/435/GCA_000835435.1_Capr_semi_CBS27337_V1/GCA_000835435.1_Capr_semi_CBS27337_V1_genomic.fna.gz
Pezizomycotina	Fonsecaea monophora	CBS 269.37	GCA_001642475.1		ftp://ftp.ncbi.nlm.nih.gov/genomes/all/GCA/001/642/475/GCA_001642475.1_ASM164247v1/GCA_001642475.1_ASM164247v1_genomic.fna.gz
Pezizomycotina	Paracoccidioides brasiliensis	Pb300	GCA_001713645.1		ftp://ftp.ncbi.nlm.nih.gov/genomes/all/GCA/001/713/645/GCA_001713645.1_ASM171364v1/GCA_001713645.1_ASM171364v1_genomic.fna.gz
Pezizomycotina	Grosmannia penicillata	CBS 134055	GCA_002778075.1		ftp://ftp.ncbi.nlm.nih.gov/genomes/all/GCA/002/778/075/GCA_002778075.1_ASM277807v1/GCA_002778075.1_ASM277807v1_genomic.fna.gz
Pezizomycotina	Phialophora verrucosa	BMU07605	GCA_002099365.1		ftp://ftp.ncbi.nlm.nih.gov/genomes/all/GCA/002/099/365/GCA_002099365.1_ASM209936v1/GCA_002099365.1_ASM209936v1_genomic.fna.gz
Pezizomycotina	Cladophialophora bantiana		GCA_900092765.1		ftp://ftp.ncbi.nlm.nih.gov/genomes/all/GCA/900/092/765/GCA_900092765.1_UM956/GCA_900092765.1_UM956_genomic.fna.gz
Pezizomycotina	Penicillium sp. MA 6040	MA 6040	GCA_003138025.1		ftp://ftp.ncbi.nlm.nih.gov/genomes/all/GCA/003/138/025/GCA_003138025.1_ASM313802v1/GCA_003138025.1_ASM313802v1_genomic.fna.gz
Pezizomycotina	Metarhizium anisopliae ARSEF 549	ARSEF 549	GCA_000814975.1		ftp://ftp.ncbi.nlm.nih.gov/genomes/all/GCA/000/814/975/GCA_000814975.1_MAN_1.0/GCA_000814975.1_MAN_1.0_genomic.fna.gz
Pezizomycotina	Pezicula radicicola	NRRL 12192	GCA_003008705.1		ftp://ftp.ncbi.nlm.nih.gov/genomes/all/GCA/003/008/705/GCA_003008705.1_ASM300870v1/GCA_003008705.1_ASM300870v1_genomic.fna.gz
Pezizomycotina	Diaporthe longicolla	TWH P74	GCA_000800745.1		ftp://ftp.ncbi.nlm.nih.gov/genomes/all/GCA/000/800/745/GCA_000800745.1_ASM80074v1/GCA_000800745.1_ASM80074v1_genomic.fna.gz
Pezizomycotina	Pseudogymnoascus destructans	20631-21	GCA_001641265.1		ftp://ftp.ncbi.nlm.nih.gov/genomes/all/GCA/001/641/265/GCA_001641265.1_ASM164126v1/GCA_001641265.1_ASM164126v1_genomic.fna.gz
Pezizomycotina	Fusarium langsethiae	Fl201059	GCA_001292635.1		ftp://ftp.ncbi.nlm.nih.gov/genomes/all/GCA/001/292/635/GCA_001292635.1_ASM129263v1/GCA_001292635.1_ASM129263v1_genomic.fna.gz
Pezizomycotina	Thielaviopsis euricoi	JCM 6020	GCA_001599615.1		ftp://ftp.ncbi.nlm.nih.gov/genomes/all/GCA/001/599/615/GCA_001599615.1_JCM_6020_assembly_v001/GCA_001599615.1_JCM_6020_assembly_v001_genomic.fna.gz
Pezizomycotina	Blastomyces dermatitidis ATCC 18187	ATCC 18187	GCA_000301155.1		ftp://ftp.ncbi.nlm.nih.gov/genomes/all/GCA/000/301/155/GCA_000301155.1_BD_ATCC18187_V1/GCA_000301155.1_BD_ATCC18187_V1_genomic.fna.gz
Pezizomycotina	Microcyclospora pomicola	SP1-49Fa	GCA_002786065.1		ftp://ftp.ncbi.nlm.nih.gov/genomes/all/GCA/002/786/065/GCA_002786065.1_ASM278606v1/GCA_002786065.1_ASM278606v1_genomic.fna.gz
Pezizomycotina	Fusarium sp. JS626	JS626	GCA_000966865.1		ftp://ftp.ncbi.nlm.nih.gov/genomes/all/GCA/000/966/865/GCA_000966865.1_ASM96686v1/GCA_000966865.1_ASM96686v1_genomic.fna.gz
Pezizomycotina	Venturia inaequalis	05/172	GCA_003351075.1		ftp://ftp.ncbi.nlm.nih.gov/genomes/all/GCA/003/351/075/GCA_003351075.1_ASM335107v1/GCA_003351075.1_ASM335107v1_genomic.fna.gz
Pezizomycotina	Grosmannia clavigera kw1407	kw1407	GCA_000143105.2		ftp://ftp.ncbi.nlm.nih.gov/genomes/all/GCA/000/143/105/GCA_000143105.2_Sanger-454-IlluminaPA_2.0/GCA_000143105.2_Sanger-454-IlluminaPA_2.0_genomic.fna.gz
Pezizomycotina	Capronia epimyces CBS 606.96	CBS 606.96	GCA_000585565.1		ftp://ftp.ncbi.nlm.nih.gov/genomes/all/GCA/000/585/565/GCA_000585565.1_Capr_epim_CBS_606_96_V1/GCA_000585565.1_Capr_epim_CBS_606_96_V1_genomic.fna.gz
Pezizomycotina	Exserohilum turcica Et28A	Et28A	GCA_000359705.1		ftp://ftp.ncbi.nlm.nih.gov/genomes/all/GCA/000/359/705/GCA_000359705.1_Setospaeria_trucica_Et28A_v1.0/GCA_000359705.1_Setospaeria_trucica_Et28A_v1.0_genomic.fna.gz
Pezizomycotina	Ceratocystis albifundus	CMW17620	GCA_000813685.1		ftp://ftp.ncbi.nlm.nih.gov/genomes/all/GCA/000/813/685/GCA_000813685.1_ASM81368v1/GCA_000813685.1_ASM81368v1_genomic.fna.gz
Pezizomycotina	Ceratocystis adiposa	CBS136.34	GCA_001640685.1		ftp://ftp.ncbi.nlm.nih.gov/genomes/all/GCA/001/640/685/GCA_001640685.1_ASM164068v1/GCA_001640685.1_ASM164068v1_genomic.fna.gz
Pezizomycotina	Talaromyces adpressus	CBS 142503	GCA_002775195.1		ftp://ftp.ncbi.nlm.nih.gov/genomes/all/GCA/002/775/195/GCA_002775195.1_ASM277519v1/GCA_002775195.1_ASM277519v1_genomic.fna.gz
Pezizomycotina	Penicillium capsulatum	LiaoWQ-2011	GCA_000943775.1		ftp://ftp.ncbi.nlm.nih.gov/genomes/all/GCA/000/943/775/GCA_000943775.1_ASM94377v1/GCA_000943775.1_ASM94377v1_genomic.fna.gz
Pezizomycotina	Neonectria hederae	CBS 714.97	GCA_003385265.1		ftp://ftp.ncbi.nlm.nih.gov/genomes/all/GCA/003/385/265/GCA_003385265.1_ASM338526v1/GCA_003385265.1_ASM338526v1_genomic.fna.gz
Pezizomycotina	Penicillium freii	DAOM 242723	GCA_001513925.1		ftp://ftp.ncbi.nlm.nih.gov/genomes/all/GCA/001/513/925/GCA_001513925.1_ASM151392v1/GCA_001513925.1_ASM151392v1_genomic.fna.gz
Pezizomycotina	Trichophyton benhamiae CBS 112371	LAU2354-2	GCA_001858085.1		ftp://ftp.ncbi.nlm.nih.gov/genomes/all/GCA/001/858/085/GCA_001858085.1_ASM185808v1/GCA_001858085.1_ASM185808v1_genomic.fna.gz
Pezizomycotina	Raffaelea lauricola	RL570	GCA_002778145.1		ftp://ftp.ncbi.nlm.nih.gov/genomes/all/GCA/002/778/145/GCA_002778145.1_ASM277814v1/GCA_002778145.1_ASM277814v1_genomic.fna.gz
Pezizomycotina	Epichloe aotearoae	ATCC MYA-1229	GCA_000729855.1		ftp://ftp.ncbi.nlm.nih.gov/genomes/all/GCA/000/729/855/GCA_000729855.1_ASM72985v1/GCA_000729855.1_ASM72985v1_genomic.fna.gz
Pezizomycotina	Penicillium paxilli ATCC 26601	ATCC 26601	GCA_000347475.1		ftp://ftp.ncbi.nlm.nih.gov/genomes/all/GCA/000/347/475/GCA_000347475.1_Ppaxilli_v.1.0/GCA_000347475.1_Ppaxilli_v.1.0_genomic.fna.gz
Pezizomycotina	Sarocladium oryzae	JCM 12450	GCA_001972265.1		ftp://ftp.ncbi.nlm.nih.gov/genomes/all/GCA/001/972/265/GCA_001972265.1_JCM_12450_assembly_v001/GCA_001972265.1_JCM_12450_assembly_v001_genomic.fna.gz
Pezizomycotina	Trichothecium roseum	DAOM 195227	GCA_003012185.1		ftp://ftp.ncbi.nlm.nih.gov/genomes/all/GCA/003/012/185/GCA_003012185.1_Trichothecium_roseum_DAOM195227_TROSE_contigs/GCA_003012185.1_Trichothecium_roseum_DAOM195227_TROSE_contigs_genomic.fna.gz
Pezizomycotina	Leptographium lundbergii	CBS 138716	GCA_001455505.1		ftp://ftp.ncbi.nlm.nih.gov/genomes/all/GCA/001/455/505/GCA_001455505.1_ASM145550v1/GCA_001455505.1_ASM145550v1_genomic.fna.gz
Pezizomycotina	Penicillium janthinellum	NCIM1366	GCA_002369805.1		ftp://ftp.ncbi.nlm.nih.gov/genomes/all/GCA/002/369/805/GCA_002369805.1_ASM236980v1/GCA_002369805.1_ASM236980v1_genomic.fna.gz
Pezizomycotina	Gaeumannomyces tritici R3-111a-1	R3-111a-1	GCA_000145635.1		ftp://ftp.ncbi.nlm.nih.gov/genomes/all/GCA/000/145/635/GCA_000145635.1_Gae_graminis_V2/GCA_000145635.1_Gae_graminis_V2_genomic.fna.gz
Pezizomycotina	Neoscytalidium dimidiatum		GCA_900092665.1		ftp://ftp.ncbi.nlm.nih.gov/genomes/all/GCA/900/092/665/GCA_900092665.1_ERS1230299/GCA_900092665.1_ERS1230299_genomic.fna.gz
Pezizomycotina	Byssochlamys sp. BYSS01	BYSS01	GCA_002242795.1		ftp://ftp.ncbi.nlm.nih.gov/genomes/all/GCA/002/242/795/GCA_002242795.1_ASM224279v1/GCA_002242795.1_ASM224279v1_genomic.fna.gz
Pezizomycotina	Cladophialophora yegresii CBS 114405	CBS 114405	GCA_000585515.1		ftp://ftp.ncbi.nlm.nih.gov/genomes/all/GCA/000/585/515/GCA_000585515.1_Clad_yegr_CBS_114405_V1/GCA_000585515.1_Clad_yegr_CBS_114405_V1_genomic.fna.gz
Pezizomycotina	Leptosphaeria biglobosa 'brassicae' group		GCA_900465125.1		ftp://ftp.ncbi.nlm.nih.gov/genomes/all/GCA/900/465/125/GCA_900465125.1_G12-14_Genome_assembly/GCA_900465125.1_G12-14_Genome_assembly_genomic.fna.gz
Pezizomycotina	Raffaelea quercus-mongolicae	KACC44405	GCA_002215975.1		ftp://ftp.ncbi.nlm.nih.gov/genomes/all/GCA/002/215/975/GCA_002215975.1_ASM221597v1/GCA_002215975.1_ASM221597v1_genomic.fna.gz
Pezizomycotina	Exophiala sideris	CBS 121828	GCA_000835395.1		ftp://ftp.ncbi.nlm.nih.gov/genomes/all/GCA/000/835/395/GCA_000835395.1_Exop_side_CBS121828_V1/GCA_000835395.1_Exop_side_CBS121828_V1_genomic.fna.gz
Pezizomycotina	Venturia carpophila	JP3-5	GCA_001990985.1		ftp://ftp.ncbi.nlm.nih.gov/genomes/all/GCA/001/990/985/GCA_001990985.1_ASM199098v1/GCA_001990985.1_ASM199098v1_genomic.fna.gz
Pezizomycotina	Ophiocordyceps australis	Map64	GCA_002591415.1		ftp://ftp.ncbi.nlm.nih.gov/genomes/all/GCA/002/591/415/GCA_002591415.1_OphauB2/GCA_002591415.1_OphauB2_genomic.fna.gz
Pezizomycotina	Ilyonectria destructans	C1	GCA_001913115.1		ftp://ftp.ncbi.nlm.nih.gov/genomes/all/GCA/001/913/115/GCA_001913115.1_ASM191311v1/GCA_001913115.1_ASM191311v1_genomic.fna.gz
Pezizomycotina	Talaromyces wortmannii	LMB-HP14	GCA_001939245.1		ftp://ftp.ncbi.nlm.nih.gov/genomes/all/GCA/001/939/245/GCA_001939245.1_ASM193924v1/GCA_001939245.1_ASM193924v1_genomic.fna.gz
Pezizomycotina	Oidiodendron maius Zn	Zn	GCA_000827325.1		ftp://ftp.ncbi.nlm.nih.gov/genomes/all/GCA/000/827/325/GCA_000827325.1_Oidiodendron_maius_Zn_v1.0/GCA_000827325.1_Oidiodendron_maius_Zn_v1.0_genomic.fna.gz
Pezizomycotina	Aspergillus flavus	WRRL1519	GCA_002864195.1		ftp://ftp.ncbi.nlm.nih.gov/genomes/all/GCA/002/864/195/GCA_002864195.1_ASM286419v1/GCA_002864195.1_ASM286419v1_genomic.fna.gz
Pezizomycotina	Penicillium sclerotiorum	113	GCA_001750025.1		ftp://ftp.ncbi.nlm.nih.gov/genomes/all/GCA/001/750/025/GCA_001750025.1_ASM175002v1/GCA_001750025.1_ASM175002v1_genomic.fna.gz
Pezizomycotina	Talaromyces piceae	2018-09-03	GCA_001657655.1		ftp://ftp.ncbi.nlm.nih.gov/genomes/all/GCA/001/657/655/GCA_001657655.1_ASM165765v1/GCA_001657655.1_ASM165765v1_genomic.fna.gz
Pezizomycotina	Fusarium algeriense	NRRL 66648	GCA_002982035.1		ftp://ftp.ncbi.nlm.nih.gov/genomes/all/GCA/002/982/035/GCA_002982035.1_ASM298203v1/GCA_002982035.1_ASM298203v1_genomic.fna.gz
Pezizomycotina	Epichloe bromicola	E7626	GCA_002319005.1		ftp://ftp.ncbi.nlm.nih.gov/genomes/all/GCA/002/319/005/GCA_002319005.1_ASM231900v1/GCA_002319005.1_ASM231900v1_genomic.fna.gz
Pezizomycotina	Pseudonectria foliicola	AR2711	GCA_002911195.1		ftp://ftp.ncbi.nlm.nih.gov/genomes/all/GCA/002/911/195/GCA_002911195.1_ASM291119v1/GCA_002911195.1_ASM291119v1_genomic.fna.gz
Pezizomycotina	Raffaelea quercivora	CBS 122982	GCA_002778125.1		ftp://ftp.ncbi.nlm.nih.gov/genomes/all/GCA/002/778/125/GCA_002778125.1_ASM277812v1/GCA_002778125.1_ASM277812v1_genomic.fna.gz
Pezizomycotina	Thielaviopsis ethacetica	JCM 6961	GCA_001599055.1		ftp://ftp.ncbi.nlm.nih.gov/genomes/all/GCA/001/599/055/GCA_001599055.1_JCM_6961_assembly_v001/GCA_001599055.1_JCM_6961_assembly_v001_genomic.fna.gz
Pezizomycotina	Exophiala calicioides	JCM 6030	GCA_001599795.1		ftp://ftp.ncbi.nlm.nih.gov/genomes/all/GCA/001/599/795/GCA_001599795.1_JCM_6030_assembly_v001/GCA_001599795.1_JCM_6030_assembly_v001_genomic.fna.gz
Pezizomycotina	Penicillium roqueforti	CECT 2905	GCA_001939915.1		ftp://ftp.ncbi.nlm.nih.gov/genomes/all/GCA/001/939/915/GCA_001939915.1_ASM193991v1/GCA_001939915.1_ASM193991v1_genomic.fna.gz
Pezizomycotina	Sphaceloma murrayae	CQ-2017a	GCA_002895985.1		ftp://ftp.ncbi.nlm.nih.gov/genomes/all/GCA/002/895/985/GCA_002895985.1_ASM289598v1/GCA_002895985.1_ASM289598v1_genomic.fna.gz
Pezizomycotina	Chrysoporthe cubensis	CMW 10028	GCA_001282315.1		ftp://ftp.ncbi.nlm.nih.gov/genomes/all/GCA/001/282/315/GCA_001282315.1_ASM128231v1/GCA_001282315.1_ASM128231v1_genomic.fna.gz
Pezizomycotina	Fonsecaea multimorphosa	CBS 980.96	GCA_001646985.1		ftp://ftp.ncbi.nlm.nih.gov/genomes/all/GCA/001/646/985/GCA_001646985.1_ASM164698v1/GCA_001646985.1_ASM164698v1_genomic.fna.gz
Pezizomycotina	Escovopsis sp. Ae724	Ae724	GCA_003055165.1		ftp://ftp.ncbi.nlm.nih.gov/genomes/all/GCA/003/055/165/GCA_003055165.1_ASM305516v1/GCA_003055165.1_ASM305516v1_genomic.fna.gz
Pezizomycotina	Calonectria pseudoreteaudii	YA51	GCA_001879505.1		ftp://ftp.ncbi.nlm.nih.gov/genomes/all/GCA/001/879/505/GCA_001879505.1_ASM187950v1/GCA_001879505.1_ASM187950v1_genomic.fna.gz
Pezizomycotina	Pseudogymnoascus pannorum var. pannorum	ATCC 16222	GCA_001630605.1		ftp://ftp.ncbi.nlm.nih.gov/genomes/all/GCA/001/630/605/GCA_001630605.1_ASM163060v1/GCA_001630605.1_ASM163060v1_genomic.fna.gz
Pezizomycotina	Aspergillus versicolor CBS 583.65	CBS 583.65	GCA_001890125.1		ftp://ftp.ncbi.nlm.nih.gov/genomes/all/GCA/001/890/125/GCA_001890125.1_Aspve1/GCA_001890125.1_Aspve1_genomic.fna.gz
Pezizomycotina	Byssochlamys sp. AF001	AF001	GCA_002914405.1		ftp://ftp.ncbi.nlm.nih.gov/genomes/all/GCA/002/914/405/GCA_002914405.1_ByssAF2.0/GCA_002914405.1_ByssAF2.0_genomic.fna.gz
Pezizomycotina	Aspergillus udagawae	IFM 46973	GCA_001078395.1		ftp://ftp.ncbi.nlm.nih.gov/genomes/all/GCA/001/078/395/GCA_001078395.1_Aud_assembly01/GCA_001078395.1_Aud_assembly01_genomic.fna.gz
Pezizomycotina	Talaromyces pinophilus	PSF-12(1)	GCA_003316675.1		ftp://ftp.ncbi.nlm.nih.gov/genomes/all/GCA/003/316/675/GCA_003316675.1_ASM331667v1/GCA_003316675.1_ASM331667v1_genomic.fna.gz
Pezizomycotina	Aspergillus fijiensis CBS 313.89	CBS 313.89	GCA_003184825.1		ftp://ftp.ncbi.nlm.nih.gov/genomes/all/GCA/003/184/825/GCA_003184825.1_Aspfij1/GCA_003184825.1_Aspfij1_genomic.fna.gz
Pezizomycotina	Aspergillus westerdijkiae	CBS 112803	GCA_001307345.1		ftp://ftp.ncbi.nlm.nih.gov/genomes/all/GCA/001/307/345/GCA_001307345.1_ASM130734v1/GCA_001307345.1_ASM130734v1_genomic.fna.gz
Pezizomycotina	Aspergillus candidus	CBS 102.13	GCA_002847045.1		ftp://ftp.ncbi.nlm.nih.gov/genomes/all/GCA/002/847/045/GCA_002847045.1_Aspcand1/GCA_002847045.1_Aspcand1_genomic.fna.gz
Pezizomycotina	Aspergillus campestris IBT 28561	IBT 28561	GCA_002847485.1		ftp://ftp.ncbi.nlm.nih.gov/genomes/all/GCA/002/847/485/GCA_002847485.1_Aspcam1/GCA_002847485.1_Aspcam1_genomic.fna.gz
Pezizomycotina	Talaromyces islandicus	WF-38-12	GCA_000985935.1		ftp://ftp.ncbi.nlm.nih.gov/genomes/all/GCA/000/985/935/GCA_000985935.1_PIS/GCA_000985935.1_PIS_genomic.fna.gz
Pezizomycotina	Pseudogymnoascus sp. 03VT05	03VT05	GCA_001662645.1		ftp://ftp.ncbi.nlm.nih.gov/genomes/all/GCA/001/662/645/GCA_001662645.1_ASM166264v1/GCA_001662645.1_ASM166264v1_genomic.fna.gz
Pezizomycotina	Trichothecium ovalisporum	DAOM 186447	GCA_003012195.1		ftp://ftp.ncbi.nlm.nih.gov/genomes/all/GCA/003/012/195/GCA_003012195.1_Spicellum_ovalisporum_DAOM186447_SOVAL_contigs/GCA_003012195.1_Spicellum_ovalisporum_DAOM186447_SOVAL_contigs_genomic.fna.gz
Pezizomycotina	Pseudogymnoascus sp. 05NY08	05NY08	GCA_001662605.1		ftp://ftp.ncbi.nlm.nih.gov/genomes/all/GCA/001/662/605/GCA_001662605.1_ASM166260v1/GCA_001662605.1_ASM166260v1_genomic.fna.gz
Pezizomycotina	Penicillium verrucosum	BFE808	GCA_000970515.2		ftp://ftp.ncbi.nlm.nih.gov/genomes/all/GCA/000/970/515/GCA_000970515.2_PV808_April18ReSeqReAss/GCA_000970515.2_PV808_April18ReSeqReAss_genomic.fna.gz
Pezizomycotina	Falciphora oryzae	R5-6-1	GCA_000733355.1		ftp://ftp.ncbi.nlm.nih.gov/genomes/all/GCA/000/733/355/GCA_000733355.1_ASM73335v1/GCA_000733355.1_ASM73335v1_genomic.fna.gz
Pezizomycotina	Lecanosticta acicola	B3_MdHEF	GCA_002441625.1		ftp://ftp.ncbi.nlm.nih.gov/genomes/all/GCA/002/441/625/GCA_002441625.1_B3_v1/GCA_002441625.1_B3_v1_genomic.fna.gz
Pezizomycotina	Magnaporthiopsis incrustans	M35	GCA_003049425.1		ftp://ftp.ncbi.nlm.nih.gov/genomes/all/GCA/003/049/425/GCA_003049425.1_ASM304942v1/GCA_003049425.1_ASM304942v1_genomic.fna.gz
Pezizomycotina	Epichloe glyceriae E277	E277	GCA_000225285.2		ftp://ftp.ncbi.nlm.nih.gov/genomes/all/GCA/000/225/285/GCA_000225285.2_EpiGly_1.0/GCA_000225285.2_EpiGly_1.0_genomic.fna.gz
Pezizomycotina	Chrysosporium queenslandicum	CBS 280.77	GCA_001430955.1		ftp://ftp.ncbi.nlm.nih.gov/genomes/all/GCA/001/430/955/GCA_001430955.1_ASM143095v1/GCA_001430955.1_ASM143095v1_genomic.fna.gz
Pezizomycotina	Rosellinia necatrix	W97	GCA_001445595.3		ftp://ftp.ncbi.nlm.nih.gov/genomes/all/GCA/001/445/595/GCA_001445595.3_Rnecatrix_2.0/GCA_001445595.3_Rnecatrix_2.0_genomic.fna.gz
Pezizomycotina	Hirsutella thompsonii MTCC6686	MTCC6686	GCA_000472125.2		ftp://ftp.ncbi.nlm.nih.gov/genomes/all/GCA/000/472/125/GCA_000472125.2_Hirsutella_thompsonii_MTCC6686/GCA_000472125.2_Hirsutella_thompsonii_MTCC6686_genomic.fna.gz
Pezizomycotina	Trichoderma parareesei	CBS 125925	GCA_001050175.1		ftp://ftp.ncbi.nlm.nih.gov/genomes/all/GCA/001/050/175/GCA_001050175.1_Tpara_v1.0/GCA_001050175.1_Tpara_v1.0_genomic.fna.gz
Pezizomycotina	Colletotrichum lindemuthianum	89 A2 2-3	GCA_001693025.2		ftp://ftp.ncbi.nlm.nih.gov/genomes/all/GCA/001/693/025/GCA_001693025.2_ASM169302v2/GCA_001693025.2_ASM169302v2_genomic.fna.gz
Pezizomycotina	Exophiala mesophila	CBS 40295	GCA_000836275.1		ftp://ftp.ncbi.nlm.nih.gov/genomes/all/GCA/000/836/275/GCA_000836275.1_Exop_meso_CBS40295_V1/GCA_000836275.1_Exop_meso_CBS40295_V1_genomic.fna.gz
Pezizomycotina	Ramularia collo-cygni	URUG2	GCA_900074925.1		ftp://ftp.ncbi.nlm.nih.gov/genomes/all/GCA/900/074/925/GCA_900074925.1_version_1/GCA_900074925.1_version_1_genomic.fna.gz
Pezizomycotina	Zymoseptoria ardabiliae	ST11IR_6.1.1	GCA_000983525.1		ftp://ftp.ncbi.nlm.nih.gov/genomes/all/GCA/000/983/525/GCA_000983525.1_ASM98352v1/GCA_000983525.1_ASM98352v1_genomic.fna.gz
Pezizomycotina	Sphaerulina musiva SO2202	SO2202	GCA_000320565.2		ftp://ftp.ncbi.nlm.nih.gov/genomes/all/GCA/000/320/565/GCA_000320565.2_Septoria_musiva_SO2202_v1.0/GCA_000320565.2_Septoria_musiva_SO2202_v1.0_genomic.fna.gz
Pezizomycotina	Marssonina coronariae	NL1	GCA_002204255.1		ftp://ftp.ncbi.nlm.nih.gov/genomes/all/GCA/002/204/255/GCA_002204255.1_ASM220425v1/GCA_002204255.1_ASM220425v1_genomic.fna.gz
Pezizomycotina	Gamarada debralockiae	T6G9	GCA_002803225.1		ftp://ftp.ncbi.nlm.nih.gov/genomes/all/GCA/002/803/225/GCA_002803225.1_ASM280322v1/GCA_002803225.1_ASM280322v1_genomic.fna.gz
Pezizomycotina	Penicillium italicum	GL-Gan1	GCA_002116305.1		ftp://ftp.ncbi.nlm.nih.gov/genomes/all/GCA/002/116/305/GCA_002116305.1_ASM211630v1/GCA_002116305.1_ASM211630v1_genomic.fna.gz
Pezizomycotina	Pochonia chlamydosporia 170	170	GCA_001653235.2		ftp://ftp.ncbi.nlm.nih.gov/genomes/all/GCA/001/653/235/GCA_001653235.2_ASM165323v2/GCA_001653235.2_ASM165323v2_genomic.fna.gz
Pezizomycotina	Neonectria ditissima	R09/05	GCA_001306435.1		ftp://ftp.ncbi.nlm.nih.gov/genomes/all/GCA/001/306/435/GCA_001306435.1_R0905_v2.0/GCA_001306435.1_R0905_v2.0_genomic.fna.gz
Pezizomycotina	Zasmidium citri-griseum	CBS 116366	GCA_002786025.1		ftp://ftp.ncbi.nlm.nih.gov/genomes/all/GCA/002/786/025/GCA_002786025.1_ASM278602v1/GCA_002786025.1_ASM278602v1_genomic.fna.gz
Pezizomycotina	Aspergillus violaceofuscus CBS 115571	CBS 115571	GCA_003184705.1		ftp://ftp.ncbi.nlm.nih.gov/genomes/all/GCA/003/184/705/GCA_003184705.1_Aspvio1/GCA_003184705.1_Aspvio1_genomic.fna.gz
Pezizomycotina	Penicillium fuscoglaucum FM041	FM041	GCA_000576735.1		ftp://ftp.ncbi.nlm.nih.gov/genomes/all/GCA/000/576/735/GCA_000576735.1_PFUSFM041_20131217/GCA_000576735.1_PFUSFM041_20131217_genomic.fna.gz
Pezizomycotina	Lecanicillium fungicola 150-1		GCA_900169235.1		ftp://ftp.ncbi.nlm.nih.gov/genomes/all/GCA/900/169/235/GCA_900169235.1_Lecanicillium_fungicola/GCA_900169235.1_Lecanicillium_fungicola_genomic.fna.gz
Pezizomycotina	Aspergillus sydowii CBS 593.65	CBS 593.65	GCA_001890705.1		ftp://ftp.ncbi.nlm.nih.gov/genomes/all/GCA/001/890/705/GCA_001890705.1_Aspsy1/GCA_001890705.1_Aspsy1_genomic.fna.gz
Pezizomycotina	Aspergillus sclerotiicarbonarius CBS 121057	CBS 121057	GCA_003184635.1		ftp://ftp.ncbi.nlm.nih.gov/genomes/all/GCA/003/184/635/GCA_003184635.1_Aspscle1/GCA_003184635.1_Aspscle1_genomic.fna.gz
Pezizomycotina	Aspergillus homomorphus CBS 101889	CBS 101889	GCA_003184865.1		ftp://ftp.ncbi.nlm.nih.gov/genomes/all/GCA/003/184/865/GCA_003184865.1_Asphom1/GCA_003184865.1_Asphom1_genomic.fna.gz
Pezizomycotina	Lecanicillium psalliotae	HWLR35	GCA_002796755.1		ftp://ftp.ncbi.nlm.nih.gov/genomes/all/GCA/002/796/755/GCA_002796755.1_ASM279675v1/GCA_002796755.1_ASM279675v1_genomic.fna.gz
Pezizomycotina	Penicillium sp. HKF2	HKF2	GCA_002000375.1		ftp://ftp.ncbi.nlm.nih.gov/genomes/all/GCA/002/000/375/GCA_002000375.1_ASM200037v1/GCA_002000375.1_ASM200037v1_genomic.fna.gz
Pezizomycotina	Raffaelea sp. RL272	RL272	GCA_002777955.1		ftp://ftp.ncbi.nlm.nih.gov/genomes/all/GCA/002/777/955/GCA_002777955.1_ASM277795v1/GCA_002777955.1_ASM277795v1_genomic.fna.gz
Pezizomycotina	Aspergillus glaucus CBS 516.65	CBS 516.65	GCA_001890805.1		ftp://ftp.ncbi.nlm.nih.gov/genomes/all/GCA/001/890/805/GCA_001890805.1_Aspgl1/GCA_001890805.1_Aspgl1_genomic.fna.gz
Pezizomycotina	Thielavia terrestris NRRL 8126	NRRL 8126	GCA_000226115.1		ftp://ftp.ncbi.nlm.nih.gov/genomes/all/GCA/000/226/115/GCA_000226115.1_ASM22611v1/GCA_000226115.1_ASM22611v1_genomic.fna.gz
Pezizomycotina	Sarocladium strictum	IMI 501407	GCA_900290465.1		ftp://ftp.ncbi.nlm.nih.gov/genomes/all/GCA/900/290/465/GCA_900290465.1_IMI/GCA_900290465.1_IMI_genomic.fna.gz
Pezizomycotina	Aspergillus sclerotioniger CBS 115572	CBS 115572	GCA_003184525.1		ftp://ftp.ncbi.nlm.nih.gov/genomes/all/GCA/003/184/525/GCA_003184525.1_Aspscl1/GCA_003184525.1_Aspscl1_genomic.fna.gz
Pezizomycotina	Amauroascus niger	UAMH 3544	GCA_001430945.1		ftp://ftp.ncbi.nlm.nih.gov/genomes/all/GCA/001/430/945/GCA_001430945.1_ASM143094v1/GCA_001430945.1_ASM143094v1_genomic.fna.gz
Pezizomycotina	Pseudomassariella vexata	CBS 129021	GCA_002105095.1		ftp://ftp.ncbi.nlm.nih.gov/genomes/all/GCA/002/105/095/GCA_002105095.1_Pseve2/GCA_002105095.1_Pseve2_genomic.fna.gz
Pezizomycotina	Escovopsis sp. Ae733	Ae733	GCA_003055945.1		ftp://ftp.ncbi.nlm.nih.gov/genomes/all/GCA/003/055/945/GCA_003055945.1_ASM305594v1/GCA_003055945.1_ASM305594v1_genomic.fna.gz
Pezizomycotina	Onygena corvina	CBS 281.48	GCA_000812245.1		ftp://ftp.ncbi.nlm.nih.gov/genomes/all/GCA/000/812/245/GCA_000812245.1_ASM81224v1/GCA_000812245.1_ASM81224v1_genomic.fna.gz
Pezizomycotina	Lepidopterella palustris CBS 459.81	CBS 459.81	GCA_001692735.1		ftp://ftp.ncbi.nlm.nih.gov/genomes/all/GCA/001/692/735/GCA_001692735.1_Leppa1/GCA_001692735.1_Leppa1_genomic.fna.gz
Pezizomycotina	Cercospora zeina	CMW25467	GCA_002844615.1		ftp://ftp.ncbi.nlm.nih.gov/genomes/all/GCA/002/844/615/GCA_002844615.1_ASM284461v1/GCA_002844615.1_ASM284461v1_genomic.fna.gz
Pezizomycotina	Cladophialophora carrionii	KSF	GCA_001700775.1		ftp://ftp.ncbi.nlm.nih.gov/genomes/all/GCA/001/700/775/GCA_001700775.1_ASM170077v1/GCA_001700775.1_ASM170077v1_genomic.fna.gz
Pezizomycotina	Aspergillus mulundensis	DSM 5745	GCA_003369625.1		ftp://ftp.ncbi.nlm.nih.gov/genomes/all/GCA/003/369/625/GCA_003369625.1_ASM336962v1/GCA_003369625.1_ASM336962v1_genomic.fna.gz
Pezizomycotina	Fusarium euwallaceae	HFEW-16-IV-019	GCA_002168265.2		ftp://ftp.ncbi.nlm.nih.gov/genomes/all/GCA/002/168/265/GCA_002168265.2_ASM216826v2/GCA_002168265.2_ASM216826v2_genomic.fna.gz
Pezizomycotina	Tolypocladium sp. Salcha MEA-2	Salcha MEA-2	GCA_000750145.2		ftp://ftp.ncbi.nlm.nih.gov/genomes/all/GCA/000/750/145/GCA_000750145.2_ASM75014v2/GCA_000750145.2_ASM75014v2_genomic.fna.gz
Pezizomycotina	Aspergillus sojae NBRC 4239	NBRC 4239	GCA_000226655.1		ftp://ftp.ncbi.nlm.nih.gov/genomes/all/GCA/000/226/655/GCA_000226655.1_AsojaeNBRC4239_1.0/GCA_000226655.1_AsojaeNBRC4239_1.0_genomic.fna.gz
Pezizomycotina	Penicillium chrysogenum	HKF42	GCA_002080375.1		ftp://ftp.ncbi.nlm.nih.gov/genomes/all/GCA/002/080/375/GCA_002080375.1_ASM208037v1/GCA_002080375.1_ASM208037v1_genomic.fna.gz
Pezizomycotina	Aspergillus aculeatinus CBS 121060	CBS 121060	GCA_003184765.1		ftp://ftp.ncbi.nlm.nih.gov/genomes/all/GCA/003/184/765/GCA_003184765.1_Aspacu1/GCA_003184765.1_Aspacu1_genomic.fna.gz
Pezizomycotina	Pseudogymnoascus sp. WSF 3629	WSF 3629	GCA_001662585.1		ftp://ftp.ncbi.nlm.nih.gov/genomes/all/GCA/001/662/585/GCA_001662585.1_ASM166258v1/GCA_001662585.1_ASM166258v1_genomic.fna.gz
Pezizomycotina	Aspergillus steynii IBT 23096	IBT 23096	GCA_002849105.1		ftp://ftp.ncbi.nlm.nih.gov/genomes/all/GCA/002/849/105/GCA_002849105.1_Aspste1/GCA_002849105.1_Aspste1_genomic.fna.gz
Pezizomycotina	Aspergillus calidoustus		GCA_001511075.1		ftp://ftp.ncbi.nlm.nih.gov/genomes/all/GCA/001/511/075/GCA_001511075.1_Acal_Allpaths_LG/GCA_001511075.1_Acal_Allpaths_LG_genomic.fna.gz
Pezizomycotina	Aspergillus tubingensis		GCA_900163765.1		ftp://ftp.ncbi.nlm.nih.gov/genomes/all/GCA/900/163/765/GCA_900163765.1_Atubseq/GCA_900163765.1_Atubseq_genomic.fna.gz
Pezizomycotina	Calycina herbarum	CBS 466.73	GCA_001414485.1		ftp://ftp.ncbi.nlm.nih.gov/genomes/all/GCA/001/414/485/GCA_001414485.1_H_herbarum_v1/GCA_001414485.1_H_herbarum_v1_genomic.fna.gz
Pezizomycotina	Raffaelea albimanens	CBS 271.70	GCA_002778245.1		ftp://ftp.ncbi.nlm.nih.gov/genomes/all/GCA/002/778/245/GCA_002778245.1_ASM277824v1/GCA_002778245.1_ASM277824v1_genomic.fna.gz
Pezizomycotina	Aspergillus indologenus CBS 114.80	CBS 114.80	GCA_003184685.1		ftp://ftp.ncbi.nlm.nih.gov/genomes/all/GCA/003/184/685/GCA_003184685.1_Aspind1/GCA_003184685.1_Aspind1_genomic.fna.gz
Pezizomycotina	Aspergillus brunneoviolaceus CBS 621.78	CBS 621.78	GCA_003184695.1		ftp://ftp.ncbi.nlm.nih.gov/genomes/all/GCA/003/184/695/GCA_003184695.1_Aspbru1/GCA_003184695.1_Aspbru1_genomic.fna.gz
Pezizomycotina	Penicillium sp. MA 6036	MA 6036	GCA_003138045.1		ftp://ftp.ncbi.nlm.nih.gov/genomes/all/GCA/003/138/045/GCA_003138045.1_ASM313804v1/GCA_003138045.1_ASM313804v1_genomic.fna.gz
Pezizomycotina	Fusarium beomiforme	NRRL 25174	GCA_002980475.1		ftp://ftp.ncbi.nlm.nih.gov/genomes/all/GCA/002/980/475/GCA_002980475.1_ASM298047v1/GCA_002980475.1_ASM298047v1_genomic.fna.gz
Pezizomycotina	Metarhizium album ARSEF 1941	ARSEF 1941	GCA_000804445.1		ftp://ftp.ncbi.nlm.nih.gov/genomes/all/GCA/000/804/445/GCA_000804445.1_MAM_1.0_for_version_1_of_the_Metarhizium_album_genome/GCA_000804445.1_MAM_1.0_for_version_1_of_the_Metarhizium_album_genome_genomic.fna.gz
Pezizomycotina	Penicillium antarcticum	IBT 31811	GCA_002072345.1		ftp://ftp.ncbi.nlm.nih.gov/genomes/all/GCA/002/072/345/GCA_002072345.1_ASM207234v1/GCA_002072345.1_ASM207234v1_genomic.fna.gz
Pezizomycotina	Meliniomyces bicolor E	E	GCA_002865645.1		ftp://ftp.ncbi.nlm.nih.gov/genomes/all/GCA/002/865/645/GCA_002865645.1_Melbi2/GCA_002865645.1_Melbi2_genomic.fna.gz
Pezizomycotina	Sporothrix globosa	CBS 120340	GCA_001630435.1		ftp://ftp.ncbi.nlm.nih.gov/genomes/all/GCA/001/630/435/GCA_001630435.1_ASM163043v1/GCA_001630435.1_ASM163043v1_genomic.fna.gz
Pezizomycotina	Helicocarpus griseus UAMH5409	UAMH5409	GCA_002573585.1		ftp://ftp.ncbi.nlm.nih.gov/genomes/all/GCA/002/573/585/GCA_002573585.1_Heli_gris_5409_V1/GCA_002573585.1_Heli_gris_5409_V1_genomic.fna.gz
Pezizomycotina	Glarea lozoyensis ATCC 20868	ATCC 20868	GCA_000409485.1		ftp://ftp.ncbi.nlm.nih.gov/genomes/all/GCA/000/409/485/GCA_000409485.1_GLAREA/GCA_000409485.1_GLAREA_genomic.fna.gz
Pezizomycotina	Corinectria fuckeliana	IMI 342667	GCA_003385255.1		ftp://ftp.ncbi.nlm.nih.gov/genomes/all/GCA/003/385/255/GCA_003385255.1_ASM338525v1/GCA_003385255.1_ASM338525v1_genomic.fna.gz
Pezizomycotina	Coccidioides immitis RS	RS	GCA_000149335.2		ftp://ftp.ncbi.nlm.nih.gov/genomes/all/GCA/000/149/335/GCA_000149335.2_ASM14933v2/GCA_000149335.2_ASM14933v2_genomic.fna.gz
Pezizomycotina	Monascus ruber	FWB13	GCA_002976275.1		ftp://ftp.ncbi.nlm.nih.gov/genomes/all/GCA/002/976/275/GCA_002976275.1_ASM297627v1/GCA_002976275.1_ASM297627v1_genomic.fna.gz
Pezizomycotina	Nakataea oryzae	M69	GCA_003049435.1		ftp://ftp.ncbi.nlm.nih.gov/genomes/all/GCA/003/049/435/GCA_003049435.1_ASM304943v1/GCA_003049435.1_ASM304943v1_genomic.fna.gz
Pezizomycotina	Ramichloridium luteum	CPC 18961	GCA_002368545.1		ftp://ftp.ncbi.nlm.nih.gov/genomes/all/GCA/002/368/545/GCA_002368545.1_ASM236854v1/GCA_002368545.1_ASM236854v1_genomic.fna.gz
Pezizomycotina	Mycosphaerella arachidis	CALF-13A	GCA_001297265.1		ftp://ftp.ncbi.nlm.nih.gov/genomes/all/GCA/001/297/265/GCA_001297265.1_ASM129726v1/GCA_001297265.1_ASM129726v1_genomic.fna.gz
Pezizomycotina	Baudoinia panamericana UAMH 10762	UAMH 10762	GCA_000338955.1		ftp://ftp.ncbi.nlm.nih.gov/genomes/all/GCA/000/338/955/GCA_000338955.1_Bauco1/GCA_000338955.1_Bauco1_genomic.fna.gz
Pezizomycotina	Fusarium pininemorale	CMW 25243	GCA_002165215.1		ftp://ftp.ncbi.nlm.nih.gov/genomes/all/GCA/002/165/215/GCA_002165215.1_FUSPIN1.0/GCA_002165215.1_FUSPIN1.0_genomic.fna.gz
Pezizomycotina	Talaromyces verruculosus	TS63-9	GCA_001305275.1		ftp://ftp.ncbi.nlm.nih.gov/genomes/all/GCA/001/305/275/GCA_001305275.1_ASM130527v1/GCA_001305275.1_ASM130527v1_genomic.fna.gz
Pezizomycotina	Penicillium rubens Wisconsin 54-1255	Wisconsin 54-1255	GCA_000226395.1		ftp://ftp.ncbi.nlm.nih.gov/genomes/all/GCA/000/226/395/GCA_000226395.1_PenChr_Nov2007/GCA_000226395.1_PenChr_Nov2007_genomic.fna.gz
Pezizomycotina	Memnoniella echinata	JCM 22618	GCA_001599555.1		ftp://ftp.ncbi.nlm.nih.gov/genomes/all/GCA/001/599/555/GCA_001599555.1_JCM_22618_assembly_v001/GCA_001599555.1_JCM_22618_assembly_v001_genomic.fna.gz
Pezizomycotina	Aspergillus fischeri NRRL 181	NRRL 181	GCA_000149645.2		ftp://ftp.ncbi.nlm.nih.gov/genomes/all/GCA/000/149/645/GCA_000149645.2_ASM14964v1/GCA_000149645.2_ASM14964v1_genomic.fna.gz
Pezizomycotina	Aspergillus taichungensis	IBT 19404	GCA_002850765.1		ftp://ftp.ncbi.nlm.nih.gov/genomes/all/GCA/002/850/765/GCA_002850765.1_Asptaic1/GCA_002850765.1_Asptaic1_genomic.fna.gz
Pezizomycotina	Talaromyces stipitatus ATCC 10500	ATCC 10500	GCA_000003125.1		ftp://ftp.ncbi.nlm.nih.gov/genomes/all/GCA/000/003/125/GCA_000003125.1_JCVI-TSTA1-3.0/GCA_000003125.1_JCVI-TSTA1-3.0_genomic.fna.gz
Pezizomycotina	Fusarium sp. FIESC_12	NRRL 13405	GCA_003012295.1		ftp://ftp.ncbi.nlm.nih.gov/genomes/all/GCA/003/012/295/GCA_003012295.1_FIESC_12_NRRL13405_FIE12Z_contigs/GCA_003012295.1_FIESC_12_NRRL13405_FIE12Z_contigs_genomic.fna.gz
Pezizomycotina	Ascocoryne sarcoides NRRL 50072	NRRL 50072	GCA_000328965.1		ftp://ftp.ncbi.nlm.nih.gov/genomes/all/GCA/000/328/965/GCA_000328965.1_ASM32896v1/GCA_000328965.1_ASM32896v1_genomic.fna.gz
Pezizomycotina	Trichophyton violaceum	CMCC(F)T3l	GCA_001651435.1		ftp://ftp.ncbi.nlm.nih.gov/genomes/all/GCA/001/651/435/GCA_001651435.1_CMCC_F_T3l/GCA_001651435.1_CMCC_F_T3l_genomic.fna.gz
Pezizomycotina	Aspergillus ibericus CBS 121593	CBS 121593	GCA_003184845.1		ftp://ftp.ncbi.nlm.nih.gov/genomes/all/GCA/003/184/845/GCA_003184845.1_Aspibe1/GCA_003184845.1_Aspibe1_genomic.fna.gz
Pezizomycotina	Claviceps purpurea 20.1	20.1	GCA_000347355.1		ftp://ftp.ncbi.nlm.nih.gov/genomes/all/GCA/000/347/355/GCA_000347355.1_ASM34735v1/GCA_000347355.1_ASM34735v1_genomic.fna.gz
Pezizomycotina	Aspergillus lentulus	IFM 54703	GCA_001445615.1		ftp://ftp.ncbi.nlm.nih.gov/genomes/all/GCA/001/445/615/GCA_001445615.1_Alt_assembly01/GCA_001445615.1_Alt_assembly01_genomic.fna.gz
Pezizomycotina	Bipolaris victoriae FI3	FI3	GCA_000527765.1		ftp://ftp.ncbi.nlm.nih.gov/genomes/all/GCA/000/527/765/GCA_000527765.1_Cochliobolus_victoriae_v1.0/GCA_000527765.1_Cochliobolus_victoriae_v1.0_genomic.fna.gz
Pezizomycotina	Coniella lustricola	B22-T-1	GCA_003019895.1		ftp://ftp.ncbi.nlm.nih.gov/genomes/all/GCA/003/019/895/GCA_003019895.1_Coniella_lustricola_v1.0/GCA_003019895.1_Coniella_lustricola_v1.0_genomic.fna.gz
Pezizomycotina	Curvularia geniculata	W3	GCA_002982235.1		ftp://ftp.ncbi.nlm.nih.gov/genomes/all/GCA/002/982/235/GCA_002982235.1_ASM298223v1/GCA_002982235.1_ASM298223v1_genomic.fna.gz
Pezizomycotina	Aspergillus ruber CBS 135680	CBS 135680	GCA_000600275.1		ftp://ftp.ncbi.nlm.nih.gov/genomes/all/GCA/000/600/275/GCA_000600275.1_Eurhe1/GCA_000600275.1_Eurhe1_genomic.fna.gz
Pezizomycotina	Aspergillus saccharolyticus JOP 1030-1	JOP 1030-1	GCA_003184585.1		ftp://ftp.ncbi.nlm.nih.gov/genomes/all/GCA/003/184/585/GCA_003184585.1_Aspsac1/GCA_003184585.1_Aspsac1_genomic.fna.gz
Pezizomycotina	Sporothrix schenckii	SsMS1	GCA_002941045.1		ftp://ftp.ncbi.nlm.nih.gov/genomes/all/GCA/002/941/045/GCA_002941045.1_SsMS1_v1/GCA_002941045.1_SsMS1_v1_genomic.fna.gz
Pezizomycotina	Amauroascus mutatus	UAMH 3576	GCA_001430935.1		ftp://ftp.ncbi.nlm.nih.gov/genomes/all/GCA/001/430/935/GCA_001430935.1_ASM143093v1/GCA_001430935.1_ASM143093v1_genomic.fna.gz
Pezizomycotina	Aureobasidium pullulans	CCTCC M 2012259	GCA_003336255.1		ftp://ftp.ncbi.nlm.nih.gov/genomes/all/GCA/003/336/255/GCA_003336255.1_ASM333625v1/GCA_003336255.1_ASM333625v1_genomic.fna.gz
Pezizomycotina	Epichloe sp. AL9924	AL9924	GCA_000729825.1		ftp://ftp.ncbi.nlm.nih.gov/genomes/all/GCA/000/729/825/GCA_000729825.1_EpichlAL9924_10/GCA_000729825.1_EpichlAL9924_10_genomic.fna.gz
Pezizomycotina	Pseudogymnoascus verrucosus	UAMH 10579	GCA_001662655.1		ftp://ftp.ncbi.nlm.nih.gov/genomes/all/GCA/001/662/655/GCA_001662655.1_ASM166265v1/GCA_001662655.1_ASM166265v1_genomic.fna.gz
Pezizomycotina	Coccidioides posadasii C735 delta SOWgp	C735 delta SOWgp	GCA_000151335.1		ftp://ftp.ncbi.nlm.nih.gov/genomes/all/GCA/000/151/335/GCA_000151335.1_JCVI-cpa1-1.0/GCA_000151335.1_JCVI-cpa1-1.0_genomic.fna.gz
Pezizomycotina	Capronia coronata CBS 617.96	CBS 617.96	GCA_000585585.1		ftp://ftp.ncbi.nlm.nih.gov/genomes/all/GCA/000/585/585/GCA_000585585.1_Capr_coro_CBS_617_96_V1/GCA_000585585.1_Capr_coro_CBS_617_96_V1_genomic.fna.gz
Pezizomycotina	Myriosclerotinia curreyana	LMK 759	GCA_002162495.1		ftp://ftp.ncbi.nlm.nih.gov/genomes/all/GCA/002/162/495/GCA_002162495.1_ASM216249v1/GCA_002162495.1_ASM216249v1_genomic.fna.gz
Pezizomycotina	Pseudocercospora fijiensis CIRAD86	CIRAD86	GCA_000340215.1		ftp://ftp.ncbi.nlm.nih.gov/genomes/all/GCA/000/340/215/GCA_000340215.1_Mycfi2/GCA_000340215.1_Mycfi2_genomic.fna.gz
Pezizomycotina	Fusarium sp. JS1030	JS1030	GCA_000966855.1		ftp://ftp.ncbi.nlm.nih.gov/genomes/all/GCA/000/966/855/GCA_000966855.1_ASM96685v1/GCA_000966855.1_ASM96685v1_genomic.fna.gz
Pezizomycotina	Aspergillus aculeatus ATCC 16872	ATCC 16872	GCA_001890905.1		ftp://ftp.ncbi.nlm.nih.gov/genomes/all/GCA/001/890/905/GCA_001890905.1_Aspac1/GCA_001890905.1_Aspac1_genomic.fna.gz
Pezizomycotina	Metarhizium rileyi RCEF 4871	RCEF 4871	GCA_001636745.1		ftp://ftp.ncbi.nlm.nih.gov/genomes/all/GCA/001/636/745/GCA_001636745.1_NOR_1.0/GCA_001636745.1_NOR_1.0_genomic.fna.gz
Pezizomycotina	Paecilomyces hepiali	FENG	GCA_001455915.2		ftp://ftp.ncbi.nlm.nih.gov/genomes/all/GCA/001/455/915/GCA_001455915.2_ASM145591v2/GCA_001455915.2_ASM145591v2_genomic.fna.gz
Pezizomycotina	Penicillium citrinum	JCM 22607	GCA_001950535.1		ftp://ftp.ncbi.nlm.nih.gov/genomes/all/GCA/001/950/535/GCA_001950535.1_JCM_22607_assembly_v001/GCA_001950535.1_JCM_22607_assembly_v001_genomic.fna.gz
Pezizomycotina	Lasiodiplodia theobromae	CSS-01s	GCA_002111425.1		ftp://ftp.ncbi.nlm.nih.gov/genomes/all/GCA/002/111/425/GCA_002111425.1_ASM211142v1/GCA_002111425.1_ASM211142v1_genomic.fna.gz
Pezizomycotina	Aspergillus eucalypticola CBS 122712	CBS 122712	GCA_003184535.1		ftp://ftp.ncbi.nlm.nih.gov/genomes/all/GCA/003/184/535/GCA_003184535.1_Aspeuc1/GCA_003184535.1_Aspeuc1_genomic.fna.gz
Pezizomycotina	Aspergillus kawachii IFO 4308	IFO4308	GCA_000239835.2		ftp://ftp.ncbi.nlm.nih.gov/genomes/all/GCA/000/239/835/GCA_000239835.2_Akaw_assembly01/GCA_000239835.2_Akaw_assembly01_genomic.fna.gz
Pezizomycotina	Aspergillus lacticoffeatus CBS 101883	CBS 101883	GCA_003184595.1		ftp://ftp.ncbi.nlm.nih.gov/genomes/all/GCA/003/184/595/GCA_003184595.1_Asplac1/GCA_003184595.1_Asplac1_genomic.fna.gz
Pezizomycotina	Talaromyces amestolkiae	CIB	GCA_001896365.1		ftp://ftp.ncbi.nlm.nih.gov/genomes/all/GCA/001/896/365/GCA_001896365.1_ASM189636v1/GCA_001896365.1_ASM189636v1_genomic.fna.gz
Pezizomycotina	Penicillium biforme FM169	FM169	GCA_000577785.1		ftp://ftp.ncbi.nlm.nih.gov/genomes/all/GCA/000/577/785/GCA_000577785.1_PBIFFM169_20131217/GCA_000577785.1_PBIFFM169_20131217_genomic.fna.gz
Pezizomycotina	Trichothecium sympodiale	DAOM 209012	GCA_003012115.1		ftp://ftp.ncbi.nlm.nih.gov/genomes/all/GCA/003/012/115/GCA_003012115.1_Spicellum_roseum_DAOM209012_SROSE_contigs/GCA_003012115.1_Spicellum_roseum_DAOM209012_SROSE_contigs_genomic.fna.gz
Pezizomycotina	Pseudopyrenochaeta lycopersici	CRA-PAV_ER 1518	GCA_003313425.1		ftp://ftp.ncbi.nlm.nih.gov/genomes/all/GCA/003/313/425/GCA_003313425.1_ASM331342v1/GCA_003313425.1_ASM331342v1_genomic.fna.gz
Pezizomycotina	Clonostachys rosea	YKD0085	GCA_001640285.1		ftp://ftp.ncbi.nlm.nih.gov/genomes/all/GCA/001/640/285/GCA_001640285.1_ASM164028v1/GCA_001640285.1_ASM164028v1_genomic.fna.gz
Pezizomycotina	Penicillium polonicum	hy4	GCA_003344595.1		ftp://ftp.ncbi.nlm.nih.gov/genomes/all/GCA/003/344/595/GCA_003344595.1_ASM334459v1/GCA_003344595.1_ASM334459v1_genomic.fna.gz
Pezizomycotina	Cercospora sojina	N1	GCA_002534735.1		ftp://ftp.ncbi.nlm.nih.gov/genomes/all/GCA/002/534/735/GCA_002534735.1_ASM253473v1/GCA_002534735.1_ASM253473v1_genomic.fna.gz
Pezizomycotina	Aspergillus cristatus	GZAAS20.1005	GCA_001717485.1		ftp://ftp.ncbi.nlm.nih.gov/genomes/all/GCA/001/717/485/GCA_001717485.1_ASM171748v1/GCA_001717485.1_ASM171748v1_genomic.fna.gz
Pezizomycotina	Aspergillus vadensis CBS 113365	CBS 113365	GCA_003184925.1		ftp://ftp.ncbi.nlm.nih.gov/genomes/all/GCA/003/184/925/GCA_003184925.1_Aspvad1/GCA_003184925.1_Aspvad1_genomic.fna.gz
Pezizomycotina	Sporothrix brasiliensis 5110	5110	GCA_000820605.1		ftp://ftp.ncbi.nlm.nih.gov/genomes/all/GCA/000/820/605/GCA_000820605.1_S_brasiliensis_5110_v1/GCA_000820605.1_S_brasiliensis_5110_v1_genomic.fna.gz
Pezizomycotina	Beverwykella pulmonaria	JCM 9230	GCA_001599595.1		ftp://ftp.ncbi.nlm.nih.gov/genomes/all/GCA/001/599/595/GCA_001599595.1_JCM_9230_assembly_v001/GCA_001599595.1_JCM_9230_assembly_v001_genomic.fna.gz
Pezizomycotina	Malbranchea cinnamomea		GCA_900128795.2		ftp://ftp.ncbi.nlm.nih.gov/genomes/all/GCA/900/128/795/GCA_900128795.2_FCH_10_5/GCA_900128795.2_FCH_10_5_genomic.fna.gz
Pezizomycotina	Nigrograna mackinnonii	E5202H	GCA_001007845.1		ftp://ftp.ncbi.nlm.nih.gov/genomes/all/GCA/001/007/845/GCA_001007845.1_E202H_v1/GCA_001007845.1_E202H_v1_genomic.fna.gz
Pezizomycotina	Cercospora beticola	ICMP 21692	GCA_003370505.1		ftp://ftp.ncbi.nlm.nih.gov/genomes/all/GCA/003/370/505/GCA_003370505.1_ASM337050v1/GCA_003370505.1_ASM337050v1_genomic.fna.gz
Pezizomycotina	Pyrenophora tritici-repentis		GCA_003231325.1		ftp://ftp.ncbi.nlm.nih.gov/genomes/all/GCA/003/231/325/GCA_003231325.1_Ptr134/GCA_003231325.1_Ptr134_genomic.fna.gz
Pezizomycotina	Ophioceras dolichostomum	CBS 114926	GCA_003049485.1		ftp://ftp.ncbi.nlm.nih.gov/genomes/all/GCA/003/049/485/GCA_003049485.1_ASM304948v1/GCA_003049485.1_ASM304948v1_genomic.fna.gz
Pezizomycotina	Zasmidium angulare	GA2-2.7B1a	GCA_002786045.1		ftp://ftp.ncbi.nlm.nih.gov/genomes/all/GCA/002/786/045/GCA_002786045.1_ASM278604v1/GCA_002786045.1_ASM278604v1_genomic.fna.gz
Pezizomycotina	Acremonium furcatum	JCM 9210	GCA_001599815.1		ftp://ftp.ncbi.nlm.nih.gov/genomes/all/GCA/001/599/815/GCA_001599815.1_JCM_9210_assembly_v001/GCA_001599815.1_JCM_9210_assembly_v001_genomic.fna.gz
Pezizomycotina	Escovopsis weberi	EWB	GCA_003055145.1		ftp://ftp.ncbi.nlm.nih.gov/genomes/all/GCA/003/055/145/GCA_003055145.1_ASM305514v1/GCA_003055145.1_ASM305514v1_genomic.fna.gz
Pezizomycotina	Pyrenochaeta sp. DS3sAY3a	DS3sAY3a	GCA_001644535.1		ftp://ftp.ncbi.nlm.nih.gov/genomes/all/GCA/001/644/535/GCA_001644535.1_Pyrsp1/GCA_001644535.1_Pyrsp1_genomic.fna.gz
Pezizomycotina	Dothistroma septosporum	MU_NZE8	GCA_002236465.1		ftp://ftp.ncbi.nlm.nih.gov/genomes/all/GCA/002/236/465/GCA_002236465.1_NZE8.v1/GCA_002236465.1_NZE8.v1_genomic.fna.gz
Pezizomycotina	Mycosphaerelloides madeirae	CBS 112895	GCA_002785995.1		ftp://ftp.ncbi.nlm.nih.gov/genomes/all/GCA/002/785/995/GCA_002785995.1_ASM278599v1/GCA_002785995.1_ASM278599v1_genomic.fna.gz
Pezizomycotina	Aspergillus welwitschiae	CBS 139.54b	GCA_003344945.1		ftp://ftp.ncbi.nlm.nih.gov/genomes/all/GCA/003/344/945/GCA_003344945.1_Aspwel1/GCA_003344945.1_Aspwel1_genomic.fna.gz
Pezizomycotina	Metarhizium brunneum ARSEF 3297	ARSEF 3297	GCA_000814965.1		ftp://ftp.ncbi.nlm.nih.gov/genomes/all/GCA/000/814/965/GCA_000814965.1_MBR_1.0/GCA_000814965.1_MBR_1.0_genomic.fna.gz
Pezizomycotina	Phialophora cf. hyalina BP 5553	BP 5553	GCA_003357145.1		ftp://ftp.ncbi.nlm.nih.gov/genomes/all/GCA/003/357/145/GCA_003357145.1_ASM335714v1/GCA_003357145.1_ASM335714v1_genomic.fna.gz
Pezizomycotina	Penicillium vulpinum	IBT 29486	GCA_002072255.1		ftp://ftp.ncbi.nlm.nih.gov/genomes/all/GCA/002/072/255/GCA_002072255.1_ASM207225v1/GCA_002072255.1_ASM207225v1_genomic.fna.gz
Pezizomycotina	Fusarium burgessii	NRRL 66654	GCA_002980515.1		ftp://ftp.ncbi.nlm.nih.gov/genomes/all/GCA/002/980/515/GCA_002980515.1_ASM298051v1/GCA_002980515.1_ASM298051v1_genomic.fna.gz
Pezizomycotina	Aspergillus luchuensis CBS 106.47	CBS 106.47	GCA_001890685.1		ftp://ftp.ncbi.nlm.nih.gov/genomes/all/GCA/001/890/685/GCA_001890685.1_Aspfo1/GCA_001890685.1_Aspfo1_genomic.fna.gz
Pezizomycotina	Penicillium coprophilum	IBT 31321	GCA_002072405.1		ftp://ftp.ncbi.nlm.nih.gov/genomes/all/GCA/002/072/405/GCA_002072405.1_ASM207240v1/GCA_002072405.1_ASM207240v1_genomic.fna.gz
Pezizomycotina	Curvularia sp. IFB-Z10	IFB-Z10	GCA_002161795.1		ftp://ftp.ncbi.nlm.nih.gov/genomes/all/GCA/002/161/795/GCA_002161795.1_ASM216179v1/GCA_002161795.1_ASM216179v1_genomic.fna.gz
Pezizomycotina	Diplodia seriata	F98.1	GCA_001975905.1		ftp://ftp.ncbi.nlm.nih.gov/genomes/all/GCA/001/975/905/GCA_001975905.1_Dipser_v1/GCA_001975905.1_Dipser_v1_genomic.fna.gz
Pezizomycotina	Penicillium nordicum	DAOMC 185683	GCA_001278595.1		ftp://ftp.ncbi.nlm.nih.gov/genomes/all/GCA/001/278/595/GCA_001278595.1_ASM127859v1/GCA_001278595.1_ASM127859v1_genomic.fna.gz
Pezizomycotina	Paraphaeosphaeria sporulosa	AP3s5-JAC2a	GCA_001642045.1		ftp://ftp.ncbi.nlm.nih.gov/genomes/all/GCA/001/642/045/GCA_001642045.1_Parsp1/GCA_001642045.1_Parsp1_genomic.fna.gz
Pezizomycotina	Trichophyton rubrum	CMCC(F)T1i	GCA_001651445.1		ftp://ftp.ncbi.nlm.nih.gov/genomes/all/GCA/001/651/445/GCA_001651445.1_CMCC_F_T1i/GCA_001651445.1_CMCC_F_T1i_genomic.fna.gz
Pezizomycotina	Microcyclosporella mali	UMD1a	GCA_002785985.1		ftp://ftp.ncbi.nlm.nih.gov/genomes/all/GCA/002/785/985/GCA_002785985.1_ASM278598v1/GCA_002785985.1_ASM278598v1_genomic.fna.gz
Pezizomycotina	Thermomyces lanuginosus SSBP	SSBP	GCA_000315935.1		ftp://ftp.ncbi.nlm.nih.gov/genomes/all/GCA/000/315/935/GCA_000315935.1_NOKS_genome_assembly_20110720/GCA_000315935.1_NOKS_genome_assembly_20110720_genomic.fna.gz
Pezizomycotina	Cordyceps brongniartii RCEF 3172	RCEF 3172	GCA_001636735.1		ftp://ftp.ncbi.nlm.nih.gov/genomes/all/GCA/001/636/735/GCA_001636735.1_BBO_1.0/GCA_001636735.1_BBO_1.0_genomic.fna.gz
Pezizomycotina	Hymenoscyphus fructigenus	CBS 650.92	GCA_001414455.1		ftp://ftp.ncbi.nlm.nih.gov/genomes/all/GCA/001/414/455/GCA_001414455.1_H_fructigenus_v1/GCA_001414455.1_H_fructigenus_v1_genomic.fna.gz
Pezizomycotina	Hymenoscyphus repandus	CBS 341.76	GCA_001414415.1		ftp://ftp.ncbi.nlm.nih.gov/genomes/all/GCA/001/414/415/GCA_001414415.1_H_repandus/GCA_001414415.1_H_repandus_genomic.fna.gz
Pezizomycotina	Fusarium agapanthi	NRRL 54464	GCA_001654545.1		ftp://ftp.ncbi.nlm.nih.gov/genomes/all/GCA/001/654/545/GCA_001654545.1_ASM165454v1/GCA_001654545.1_ASM165454v1_genomic.fna.gz
Pezizomycotina	Cercospora nicotianae	CBS 131.32	GCA_002994015.1		ftp://ftp.ncbi.nlm.nih.gov/genomes/all/GCA/002/994/015/GCA_002994015.1_CNIC01/GCA_002994015.1_CNIC01_genomic.fna.gz
Pezizomycotina	Colletotrichum nymphaeae SA-01	SA-01	GCA_001563115.1		ftp://ftp.ncbi.nlm.nih.gov/genomes/all/GCA/001/563/115/GCA_001563115.1_CNYM01/GCA_001563115.1_CNYM01_genomic.fna.gz
Pezizomycotina	Daldinia sp. EC12	EC12	GCA_002120325.1		ftp://ftp.ncbi.nlm.nih.gov/genomes/all/GCA/002/120/325/GCA_002120325.1_DalEC12_v.1.0/GCA_002120325.1_DalEC12_v.1.0_genomic.fna.gz
Pezizomycotina	Zymoseptoria pseudotritici	ST04IR_5.5	GCA_000983605.1		ftp://ftp.ncbi.nlm.nih.gov/genomes/all/GCA/000/983/605/GCA_000983605.1_ASM98360v1/GCA_000983605.1_ASM98360v1_genomic.fna.gz
Pezizomycotina	Verticillium nonalfalfae	T2	GCA_002776445.1		ftp://ftp.ncbi.nlm.nih.gov/genomes/all/GCA/002/776/445/GCA_002776445.1_ASM277644v1/GCA_002776445.1_ASM277644v1_genomic.fna.gz
Pezizomycotina	Exophiala alcalophila	JCM 1751	GCA_001599775.1		ftp://ftp.ncbi.nlm.nih.gov/genomes/all/GCA/001/599/775/GCA_001599775.1_JCM_1751_assembly_v001/GCA_001599775.1_JCM_1751_assembly_v001_genomic.fna.gz
Pezizomycotina	Colletotrichum lentis	CT-30	GCA_003386485.1		ftp://ftp.ncbi.nlm.nih.gov/genomes/all/GCA/003/386/485/GCA_003386485.1_ASM338648v1/GCA_003386485.1_ASM338648v1_genomic.fna.gz
Pezizomycotina	Penicillium nalgiovense	IBT 13039	GCA_002072425.1		ftp://ftp.ncbi.nlm.nih.gov/genomes/all/GCA/002/072/425/GCA_002072425.1_ASM207242v1/GCA_002072425.1_ASM207242v1_genomic.fna.gz
Pezizomycotina	Reticulascus tulasneorum	NRRL18230	GCA_001557505.1		ftp://ftp.ncbi.nlm.nih.gov/genomes/all/GCA/001/557/505/GCA_001557505.1_ASM155750v1/GCA_001557505.1_ASM155750v1_genomic.fna.gz
Pezizomycotina	Penicillium flavigenum	IBT 14082	GCA_002072365.1		ftp://ftp.ncbi.nlm.nih.gov/genomes/all/GCA/002/072/365/GCA_002072365.1_ASM207236v1/GCA_002072365.1_ASM207236v1_genomic.fna.gz
Pezizomycotina	Aspergillus japonicus CBS 114.51	CBS 114.51	GCA_003184785.1		ftp://ftp.ncbi.nlm.nih.gov/genomes/all/GCA/003/184/785/GCA_003184785.1_Aspjap1/GCA_003184785.1_Aspjap1_genomic.fna.gz
Pezizomycotina	Byssochlamys nivea	Cornell orchards no. 7	GCA_003116535.1		ftp://ftp.ncbi.nlm.nih.gov/genomes/all/GCA/003/116/535/GCA_003116535.1_ASM311653v1/GCA_003116535.1_ASM311653v1_genomic.fna.gz
Pezizomycotina	Penicillium camemberti FM 013	FM 013	GCA_000513335.1		ftp://ftp.ncbi.nlm.nih.gov/genomes/all/GCA/000/513/335/GCA_000513335.1_PCAMFM013_20131106/GCA_000513335.1_PCAMFM013_20131106_genomic.fna.gz
Pezizomycotina	Aspergillus piperis CBS 112811	CBS 112811	GCA_003184755.1		ftp://ftp.ncbi.nlm.nih.gov/genomes/all/GCA/003/184/755/GCA_003184755.1_Asppip1/GCA_003184755.1_Asppip1_genomic.fna.gz
Pezizomycotina	Coleophoma crateriformis	BP5796	GCA_003369635.1		ftp://ftp.ncbi.nlm.nih.gov/genomes/all/GCA/003/369/635/GCA_003369635.1_ASM336963v1/GCA_003369635.1_ASM336963v1_genomic.fna.gz
Pezizomycotina	Aspergillus phoenicis ATCC 13157	ATCC 13157	GCA_003344505.1		ftp://ftp.ncbi.nlm.nih.gov/genomes/all/GCA/003/344/505/GCA_003344505.1_Aspph1/GCA_003344505.1_Aspph1_genomic.fna.gz
Pezizomycotina	Phaeoacremonium minimum UCRPA7	UCRPA7	GCA_000392275.1		ftp://ftp.ncbi.nlm.nih.gov/genomes/all/GCA/000/392/275/GCA_000392275.1_UCRPA7V03/GCA_000392275.1_UCRPA7V03_genomic.fna.gz
Pezizomycotina	Penicillium solitum	IBT 29525	GCA_002072235.1		ftp://ftp.ncbi.nlm.nih.gov/genomes/all/GCA/002/072/235/GCA_002072235.1_ASM207223v1/GCA_002072235.1_ASM207223v1_genomic.fna.gz
Pezizomycotina	Pestalotiopsis sp. JCM 9685	JCM 9685	GCA_001599175.1		ftp://ftp.ncbi.nlm.nih.gov/genomes/all/GCA/001/599/175/GCA_001599175.1_JCM_9685_assembly_v001/GCA_001599175.1_JCM_9685_assembly_v001_genomic.fna.gz
Pezizomycotina	Aspergillus chevalieri	JCM 23047	GCA_001599875.1		ftp://ftp.ncbi.nlm.nih.gov/genomes/all/GCA/001/599/875/GCA_001599875.1_JCM_23047_assembly_v001/GCA_001599875.1_JCM_23047_assembly_v001_genomic.fna.gz
Pezizomycotina	Ascochyta rabiei	ArDII	GCA_001630375.1		ftp://ftp.ncbi.nlm.nih.gov/genomes/all/GCA/001/630/375/GCA_001630375.1_AscRab1.0/GCA_001630375.1_AscRab1.0_genomic.fna.gz
Pezizomycotina	Valsa mali	2018-03-08	GCA_000818155.1		ftp://ftp.ncbi.nlm.nih.gov/genomes/all/GCA/000/818/155/GCA_000818155.1_ASM81815v1/GCA_000818155.1_ASM81815v1_genomic.fna.gz
Pezizomycotina	Diplodia corticola	CBS 112549	GCA_001883845.1		ftp://ftp.ncbi.nlm.nih.gov/genomes/all/GCA/001/883/845/GCA_001883845.1_ASM188384v1/GCA_001883845.1_ASM188384v1_genomic.fna.gz
Pezizomycotina	Paraphoma sp. B47-9	B47-9	GCA_001748405.1		ftp://ftp.ncbi.nlm.nih.gov/genomes/all/GCA/001/748/405/GCA_001748405.1_ParaphomaB479_1.0/GCA_001748405.1_ParaphomaB479_1.0_genomic.fna.gz
Pezizomycotina	Aureobasidium subglaciale EXF-2481	EXF-2481	GCA_000721755.1		ftp://ftp.ncbi.nlm.nih.gov/genomes/all/GCA/000/721/755/GCA_000721755.1_Aureobasidium_pullulans_var._subglaciale_EXF-2481_v1.0/GCA_000721755.1_Aureobasidium_pullulans_var._subglaciale_EXF-2481_v1.0_genomic.fna.gz
Pezizomycotina	Mycosphaerella eumusae	CBS 114824	GCA_001578235.1		ftp://ftp.ncbi.nlm.nih.gov/genomes/all/GCA/001/578/235/GCA_001578235.1_ASM157823v1/GCA_001578235.1_ASM157823v1_genomic.fna.gz
Pezizomycotina	Bipolaris zeicola 26-R-13	26-R-13	GCA_000523435.1		ftp://ftp.ncbi.nlm.nih.gov/genomes/all/GCA/000/523/435/GCA_000523435.1_Cochliobolus_carbonum_v1.0/GCA_000523435.1_Cochliobolus_carbonum_v1.0_genomic.fna.gz
Pezizomycotina	Drechmeria coniospora	ATCC 96282	GCA_001618945.1		ftp://ftp.ncbi.nlm.nih.gov/genomes/all/GCA/001/618/945/GCA_001618945.1_ASM161894v1/GCA_001618945.1_ASM161894v1_genomic.fna.gz
Pezizomycotina	Hymenoscyphus infarciens	CBS 122016	GCA_001414345.1		ftp://ftp.ncbi.nlm.nih.gov/genomes/all/GCA/001/414/345/GCA_001414345.1_H_infarciens_v1/GCA_001414345.1_H_infarciens_v1_genomic.fna.gz
Pezizomycotina	Raffaelea sulphurea	CBS 380.68	GCA_002778055.1		ftp://ftp.ncbi.nlm.nih.gov/genomes/all/GCA/002/778/055/GCA_002778055.1_ASM277805v1/GCA_002778055.1_ASM277805v1_genomic.fna.gz
Pezizomycotina	Atkinsonella texensis	B6155	GCA_001008035.1		ftp://ftp.ncbi.nlm.nih.gov/genomes/all/GCA/001/008/035/GCA_001008035.1_Atex_B6155_v1/GCA_001008035.1_Atex_B6155_v1_genomic.fna.gz
Pezizomycotina	Ophiostoma ips	CBS 138721	GCA_002917055.1		ftp://ftp.ncbi.nlm.nih.gov/genomes/all/GCA/002/917/055/GCA_002917055.1_OIPS/GCA_002917055.1_OIPS_genomic.fna.gz
Pezizomycotina	Colletotrichum salicis	CBS 607.94	GCA_001563125.1		ftp://ftp.ncbi.nlm.nih.gov/genomes/all/GCA/001/563/125/GCA_001563125.1_CSAL01/GCA_001563125.1_CSAL01_genomic.fna.gz
Pezizomycotina	Albophoma yamanashiensis	JCM 11844	GCA_001600555.1		ftp://ftp.ncbi.nlm.nih.gov/genomes/all/GCA/001/600/555/GCA_001600555.1_JCM_11844_assembly_v001/GCA_001600555.1_JCM_11844_assembly_v001_genomic.fna.gz
Pezizomycotina	Cadophora sp. DSE1049	DSE1049	GCA_003073865.1		ftp://ftp.ncbi.nlm.nih.gov/genomes/all/GCA/003/073/865/GCA_003073865.1_Cadsp1/GCA_003073865.1_Cadsp1_genomic.fna.gz
Pezizomycotina	Aspergillus brasiliensis CBS 101740	CBS 101740	GCA_001889945.1		ftp://ftp.ncbi.nlm.nih.gov/genomes/all/GCA/001/889/945/GCA_001889945.1_Aspbr1/GCA_001889945.1_Aspbr1_genomic.fna.gz
Pezizomycotina	Dactylonectria macrodidyma	JAC 15-245	GCA_000935225.1		ftp://ftp.ncbi.nlm.nih.gov/genomes/all/GCA/000/935/225/GCA_000935225.1_ASM93522v1/GCA_000935225.1_ASM93522v1_genomic.fna.gz
Pezizomycotina	Meliniomyces variabilis F	F	GCA_002865655.1		ftp://ftp.ncbi.nlm.nih.gov/genomes/all/GCA/002/865/655/GCA_002865655.1_Melva1/GCA_002865655.1_Melva1_genomic.fna.gz
Pezizomycotina	Aspergillus uvarum CBS 121591	CBS 121591	GCA_003184745.1		ftp://ftp.ncbi.nlm.nih.gov/genomes/all/GCA/003/184/745/GCA_003184745.1_Aspuva1/GCA_003184745.1_Aspuva1_genomic.fna.gz
Pezizomycotina	Torrubiella hemipterigena		GCA_000825705.1		ftp://ftp.ncbi.nlm.nih.gov/genomes/all/GCA/000/825/705/GCA_000825705.1_Allpaths-LG/GCA_000825705.1_Allpaths-LG_genomic.fna.gz
Pezizomycotina	Aspergillus niger ATCC 13496	ATCC 13496	GCA_003344705.1		ftp://ftp.ncbi.nlm.nih.gov/genomes/all/GCA/003/344/705/GCA_003344705.1_Aspni_bvT_1/GCA_003344705.1_Aspni_bvT_1_genomic.fna.gz
Pezizomycotina	Xylona heveae TC161	TC161	GCA_001619985.1		ftp://ftp.ncbi.nlm.nih.gov/genomes/all/GCA/001/619/985/GCA_001619985.1_Xylona_heveae_TC161_v1.0/GCA_001619985.1_Xylona_heveae_TC161_v1.0_genomic.fna.gz
Pezizomycotina	Phialocephala scopiformis	CBS 120377	GCA_001500285.1		ftp://ftp.ncbi.nlm.nih.gov/genomes/all/GCA/001/500/285/GCA_001500285.1_Phisc1/GCA_001500285.1_Phisc1_genomic.fna.gz
Pezizomycotina	Ophiostoma piceae UAMH 11346	UAMH 11346	GCA_000410735.1		ftp://ftp.ncbi.nlm.nih.gov/genomes/all/GCA/000/410/735/GCA_000410735.1_Opiceae_UAMHv01/GCA_000410735.1_Opiceae_UAMHv01_genomic.fna.gz
Pezizomycotina	Pestalotiopsis fici W106-1	W106-1	GCA_000516985.1		ftp://ftp.ncbi.nlm.nih.gov/genomes/all/GCA/000/516/985/GCA_000516985.1_PFICI/GCA_000516985.1_PFICI_genomic.fna.gz
Pezizomycotina	Penicilliopsis zonata CBS 506.65	CBS 506.65	GCA_001890105.1		ftp://ftp.ncbi.nlm.nih.gov/genomes/all/GCA/001/890/105/GCA_001890105.1_Aspzo1/GCA_001890105.1_Aspzo1_genomic.fna.gz
Pezizomycotina	Talaromyces borbonicus	SV-2017a	GCA_002916415.1		ftp://ftp.ncbi.nlm.nih.gov/genomes/all/GCA/002/916/415/GCA_002916415.1_ASM291641v1/GCA_002916415.1_ASM291641v1_genomic.fna.gz
Pezizomycotina	Fusarium sporotrichioides	NRRL 3299	GCA_003012315.1		ftp://ftp.ncbi.nlm.nih.gov/genomes/all/GCA/003/012/315/GCA_003012315.1_Fusarium_sporotrichioides_NRRL3299_FSPOR_contigs/GCA_003012315.1_Fusarium_sporotrichioides_NRRL3299_FSPOR_contigs_genomic.fna.gz
Pezizomycotina	Penicillium digitatum PDC 102	PDC 102	GCA_001307865.1		ftp://ftp.ncbi.nlm.nih.gov/genomes/all/GCA/001/307/865/GCA_001307865.1_ASM130786v1/GCA_001307865.1_ASM130786v1_genomic.fna.gz
Pezizomycotina	Diaporthe helianthi	7/96	GCA_001702395.2		ftp://ftp.ncbi.nlm.nih.gov/genomes/all/GCA/001/702/395/GCA_001702395.2_DHEL01v2/GCA_001702395.2_DHEL01v2_genomic.fna.gz
Pezizomycotina	Bipolaris maydis ATCC 48331	ATCC 48331	GCA_000354255.1		ftp://ftp.ncbi.nlm.nih.gov/genomes/all/GCA/000/354/255/GCA_000354255.1_CocheC4_1/GCA_000354255.1_CocheC4_1_genomic.fna.gz
Pezizomycotina	Colletotrichum simmondsii	CBS122122	GCA_001563135.1		ftp://ftp.ncbi.nlm.nih.gov/genomes/all/GCA/001/563/135/GCA_001563135.1_CSIM01/GCA_001563135.1_CSIM01_genomic.fna.gz
Pezizomycotina	Phoma herbarum	JCM 15942	GCA_001599375.1		ftp://ftp.ncbi.nlm.nih.gov/genomes/all/GCA/001/599/375/GCA_001599375.1_JCM_15942_assembly_v001/GCA_001599375.1_JCM_15942_assembly_v001_genomic.fna.gz
Pezizomycotina	Rhynchosporium secalis	02CH4-6a.1	GCA_900074895.1		ftp://ftp.ncbi.nlm.nih.gov/genomes/all/GCA/900/074/895/GCA_900074895.1_version_1/GCA_900074895.1_version_1_genomic.fna.gz
Pezizomycotina	Fusarium longipes	NRRL 20695	GCA_003012285.1		ftp://ftp.ncbi.nlm.nih.gov/genomes/all/GCA/003/012/285/GCA_003012285.1_Fusarium_longipes_NRRL20695_FLONG3_contigs/GCA_003012285.1_Fusarium_longipes_NRRL20695_FLONG3_contigs_genomic.fna.gz
Pezizomycotina	Sclerotinia borealis F-4128	F-4128	GCA_000503235.1		ftp://ftp.ncbi.nlm.nih.gov/genomes/all/GCA/000/503/235/GCA_000503235.1_SBOR_1/GCA_000503235.1_SBOR_1_genomic.fna.gz
Pezizomycotina	Fusarium avenaceum	FaLH27	GCA_000769295.1		ftp://ftp.ncbi.nlm.nih.gov/genomes/all/GCA/000/769/295/GCA_000769295.1_Fave_LH27/GCA_000769295.1_Fave_LH27_genomic.fna.gz
Pezizomycotina	Coleophoma cylindrospora	BP6252	GCA_003369665.1		ftp://ftp.ncbi.nlm.nih.gov/genomes/all/GCA/003/369/665/GCA_003369665.1_ASM336966v1/GCA_003369665.1_ASM336966v1_genomic.fna.gz
Pezizomycotina	[Nectria] haematococca mpVI 77-13-4	77-13-4	GCA_000151355.1		ftp://ftp.ncbi.nlm.nih.gov/genomes/all/GCA/000/151/355/GCA_000151355.1_v2.0/GCA_000151355.1_v2.0_genomic.fna.gz
Pezizomycotina	Gliomastix tumulicola	JCM 17184	GCA_001599755.1		ftp://ftp.ncbi.nlm.nih.gov/genomes/all/GCA/001/599/755/GCA_001599755.1_JCM_17184_assembly_v001/GCA_001599755.1_JCM_17184_assembly_v001_genomic.fna.gz
Pezizomycotina	Fusarium fujikuroi	COH1152	GCA_003123625.1		ftp://ftp.ncbi.nlm.nih.gov/genomes/all/GCA/003/123/625/GCA_003123625.1_ASM312362v1/GCA_003123625.1_ASM312362v1_genomic.fna.gz
Pezizomycotina	Botryosphaeria dothidea	LW030101	GCA_001717445.1		ftp://ftp.ncbi.nlm.nih.gov/genomes/all/GCA/001/717/445/GCA_001717445.1_ASM171744v1/GCA_001717445.1_ASM171744v1_genomic.fna.gz
Pezizomycotina	Colletotrichum fructicola	15060	GCA_002887685.1		ftp://ftp.ncbi.nlm.nih.gov/genomes/all/GCA/002/887/685/GCA_002887685.1_ASM288768v1/GCA_002887685.1_ASM288768v1_genomic.fna.gz
Pezizomycotina	Aspergillus neoniger CBS 115656	CBS 115656	GCA_003184625.1		ftp://ftp.ncbi.nlm.nih.gov/genomes/all/GCA/003/184/625/GCA_003184625.1_Aspneo1/GCA_003184625.1_Aspneo1_genomic.fna.gz
Pezizomycotina	Penicillium decumbens	IBT 11843	GCA_002072245.1		ftp://ftp.ncbi.nlm.nih.gov/genomes/all/GCA/002/072/245/GCA_002072245.1_ASM207224v1/GCA_002072245.1_ASM207224v1_genomic.fna.gz
Pezizomycotina	Aspergillus costaricaensis CBS 115574	CBS 115574	GCA_003184835.1		ftp://ftp.ncbi.nlm.nih.gov/genomes/all/GCA/003/184/835/GCA_003184835.1_Aspcos1/GCA_003184835.1_Aspcos1_genomic.fna.gz
Pezizomycotina	Aspergillus wentii DTO 134E9	DTO 134E9	GCA_001890725.1		ftp://ftp.ncbi.nlm.nih.gov/genomes/all/GCA/001/890/725/GCA_001890725.1_Aspwe1/GCA_001890725.1_Aspwe1_genomic.fna.gz
Pezizomycotina	Amorphotheca resinae ATCC 22711	ATCC 22711	GCA_003019875.1		ftp://ftp.ncbi.nlm.nih.gov/genomes/all/GCA/003/019/875/GCA_003019875.1_Amore1/GCA_003019875.1_Amore1_genomic.fna.gz
Pezizomycotina	Fusarium sp. Na10	Na10	GCA_002234255.1		ftp://ftp.ncbi.nlm.nih.gov/genomes/all/GCA/002/234/255/GCA_002234255.1_Na10/GCA_002234255.1_Na10_genomic.fna.gz
Pezizomycotina	Colletotrichum chlorophyti	NTL11	GCA_001937105.1		ftp://ftp.ncbi.nlm.nih.gov/genomes/all/GCA/001/937/105/GCA_001937105.1_ASM193710v1/GCA_001937105.1_ASM193710v1_genomic.fna.gz
Pezizomycotina	Pezoloma ericae	UAMH 7357	GCA_002865625.1		ftp://ftp.ncbi.nlm.nih.gov/genomes/all/GCA/002/865/625/GCA_002865625.1_Rhier1/GCA_002865625.1_Rhier1_genomic.fna.gz
Pezizomycotina	Microdochium bolleyi	J235TASD1	GCA_001566295.1		ftp://ftp.ncbi.nlm.nih.gov/genomes/all/GCA/001/566/295/GCA_001566295.1_Microdochium_bolleyi_v1.0/GCA_001566295.1_Microdochium_bolleyi_v1.0_genomic.fna.gz
Pezizomycotina	Penicillium arizonense	CBS 141311	GCA_001773325.1		ftp://ftp.ncbi.nlm.nih.gov/genomes/all/GCA/001/773/325/GCA_001773325.1_ASM177332v1/GCA_001773325.1_ASM177332v1_genomic.fna.gz
Pezizomycotina	Alternaria consortialis	JCM 1940	GCA_001950455.1		ftp://ftp.ncbi.nlm.nih.gov/genomes/all/GCA/001/950/455/GCA_001950455.1_JCM_1940_assembly_v001/GCA_001950455.1_JCM_1940_assembly_v001_genomic.fna.gz
Pezizomycotina	Lecanicillium sp. LEC01	LEC01	GCA_002242745.2		ftp://ftp.ncbi.nlm.nih.gov/genomes/all/GCA/002/242/745/GCA_002242745.2_ASM224274v2/GCA_002242745.2_ASM224274v2_genomic.fna.gz
Pezizomycotina	Penicillium oxalicum	HP7-1	GCA_001723175.2		ftp://ftp.ncbi.nlm.nih.gov/genomes/all/GCA/001/723/175/GCA_001723175.2_ASM172317v2/GCA_001723175.2_ASM172317v2_genomic.fna.gz
Pezizomycotina	Colletotrichum sublineola	CgSl1	GCA_001951195.1		ftp://ftp.ncbi.nlm.nih.gov/genomes/all/GCA/001/951/195/GCA_001951195.1_ASM195119v1/GCA_001951195.1_ASM195119v1_genomic.fna.gz
Pezizomycotina	Aureobasidium namibiae CBS 147.97	CBS 147.97	GCA_000721765.1		ftp://ftp.ncbi.nlm.nih.gov/genomes/all/GCA/000/721/765/GCA_000721765.1_Aureobasidium_pullulans_var._namibiae_CBS_147.97_v1.0/GCA_000721765.1_Aureobasidium_pullulans_var._namibiae_CBS_147.97_v1.0_genomic.fna.gz
Pezizomycotina	Corynespora cassiicola Philippines	Philippines	GCA_003016335.1		ftp://ftp.ncbi.nlm.nih.gov/genomes/all/GCA/003/016/335/GCA_003016335.1_Corynespora_cassiicola_v1.0/GCA_003016335.1_Corynespora_cassiicola_v1.0_genomic.fna.gz
Pezizomycotina	Hypoxylon sp. CO27-5	CO27-5	GCA_002120305.1		ftp://ftp.ncbi.nlm.nih.gov/genomes/all/GCA/002/120/305/GCA_002120305.1_HypCO275_v1.0/GCA_002120305.1_HypCO275_v1.0_genomic.fna.gz
Pezizomycotina	Fusarium graminearum PH-1	PH-1; NRRL 31084	GCA_000240135.3		ftp://ftp.ncbi.nlm.nih.gov/genomes/all/GCA/000/240/135/GCA_000240135.3_ASM24013v3/GCA_000240135.3_ASM24013v3_genomic.fna.gz
Pezizomycotina	Magnaporthiopsis rhizophila	M23	GCA_003049465.1		ftp://ftp.ncbi.nlm.nih.gov/genomes/all/GCA/003/049/465/GCA_003049465.1_ASM304946v1/GCA_003049465.1_ASM304946v1_genomic.fna.gz
Pezizomycotina	Aspergillus nidulans FGSC A4	FGSC A4	GCA_000011425.1		ftp://ftp.ncbi.nlm.nih.gov/genomes/all/GCA/000/011/425/GCA_000011425.1_ASM1142v1/GCA_000011425.1_ASM1142v1_genomic.fna.gz
Pezizomycotina	Talaromyces leycettanus	CBS 398.68	GCA_000787455.1		ftp://ftp.ncbi.nlm.nih.gov/genomes/all/GCA/000/787/455/GCA_000787455.1_ASM78745v1/GCA_000787455.1_ASM78745v1_genomic.fna.gz
Pezizomycotina	Epicoccum nigrum	ICMP 19927	GCA_002116315.1		ftp://ftp.ncbi.nlm.nih.gov/genomes/all/GCA/002/116/315/GCA_002116315.1_ASM211631v1/GCA_002116315.1_ASM211631v1_genomic.fna.gz
Pezizomycotina	Aspergillus ochraceoroseus IBT 24754	IBT 24754	GCA_002846915.2		ftp://ftp.ncbi.nlm.nih.gov/genomes/all/GCA/002/846/915/GCA_002846915.2_Aspergillus_ochraceoroseus_IBT_24754_v1.1/GCA_002846915.2_Aspergillus_ochraceoroseus_IBT_24754_v1.1_genomic.fna.gz
Pezizomycotina	Pyrenophora teres f. teres	W1-1	GCA_900232045.1		ftp://ftp.ncbi.nlm.nih.gov/genomes/all/GCA/900/232/045/GCA_900232045.1_PTT_W1-1/GCA_900232045.1_PTT_W1-1_genomic.fna.gz
Pezizomycotina	Aureobasidium melanogenum	HN6.2	GCA_002156615.1		ftp://ftp.ncbi.nlm.nih.gov/genomes/all/GCA/002/156/615/GCA_002156615.1_ASM215661v1/GCA_002156615.1_ASM215661v1_genomic.fna.gz
Pezizomycotina	Zymoseptoria tritici STIR04_A26b	Zt10	GCA_002937415.1		ftp://ftp.ncbi.nlm.nih.gov/genomes/all/GCA/002/937/415/GCA_002937415.1_ASM293741v1/GCA_002937415.1_ASM293741v1_genomic.fna.gz
Pezizomycotina	Calonectria pseudonaviculata	CBS 139394	GCA_001696505.1		ftp://ftp.ncbi.nlm.nih.gov/genomes/all/GCA/001/696/505/GCA_001696505.1_ASM169650v1/GCA_001696505.1_ASM169650v1_genomic.fna.gz
Pezizomycotina	Fusarium commune	JCM 11502	GCA_001599515.1		ftp://ftp.ncbi.nlm.nih.gov/genomes/all/GCA/001/599/515/GCA_001599515.1_JCM_11502_assembly_v001/GCA_001599515.1_JCM_11502_assembly_v001_genomic.fna.gz
Pezizomycotina	Fusarium nygamai	CS10214	GCA_002894225.1		ftp://ftp.ncbi.nlm.nih.gov/genomes/all/GCA/002/894/225/GCA_002894225.1_CS10214v1/GCA_002894225.1_CS10214v1_genomic.fna.gz
Pezizomycotina	Trichoderma hamatum GD12	GD12	GCA_000331835.2		ftp://ftp.ncbi.nlm.nih.gov/genomes/all/GCA/000/331/835/GCA_000331835.2_GD12v2/GCA_000331835.2_GD12v2_genomic.fna.gz
Pezizomycotina	Helotiales sp. F229	F229	GCA_002554605.1		ftp://ftp.ncbi.nlm.nih.gov/genomes/all/GCA/002/554/605/GCA_002554605.1_Helotiales_sp._F229_1.0/GCA_002554605.1_Helotiales_sp._F229_1.0_genomic.fna.gz
Pezizomycotina	Stemphylium lycopersici	CIDEFI 212	GCA_003268315.1		ftp://ftp.ncbi.nlm.nih.gov/genomes/all/GCA/003/268/315/GCA_003268315.1_ASM326831v1/GCA_003268315.1_ASM326831v1_genomic.fna.gz
Pezizomycotina	Trichoderma atroviride	LY357	GCA_002916895.1		ftp://ftp.ncbi.nlm.nih.gov/genomes/all/GCA/002/916/895/GCA_002916895.1_ASM291689v1/GCA_002916895.1_ASM291689v1_genomic.fna.gz
Pezizomycotina	Fusarium mangiferae	MRC7560	GCA_900044065.1		ftp://ftp.ncbi.nlm.nih.gov/genomes/all/GCA/900/044/065/GCA_900044065.1_Genome_assembly_version_1/GCA_900044065.1_Genome_assembly_version_1_genomic.fna.gz
Pezizomycotina	Talaromyces atroroseus	IBT 11181	GCA_001907595.1		ftp://ftp.ncbi.nlm.nih.gov/genomes/all/GCA/001/907/595/GCA_001907595.1_ASM190759v1/GCA_001907595.1_ASM190759v1_genomic.fna.gz
Pezizomycotina	Fusarium tricinctum	INRA104	GCA_003149365.1		ftp://ftp.ncbi.nlm.nih.gov/genomes/all/GCA/003/149/365/GCA_003149365.1_ASM314936v1/GCA_003149365.1_ASM314936v1_genomic.fna.gz
Pezizomycotina	Penicillium subrubescens	CBS 132785	GCA_001908125.1		ftp://ftp.ncbi.nlm.nih.gov/genomes/all/GCA/001/908/125/GCA_001908125.1_ASM190812v1/GCA_001908125.1_ASM190812v1_genomic.fna.gz
Pezizomycotina	Stagonospora sp. SRC1lsM3a	SRC1lsM3a	GCA_001644525.1		ftp://ftp.ncbi.nlm.nih.gov/genomes/all/GCA/001/644/525/GCA_001644525.1_Stasp1/GCA_001644525.1_Stasp1_genomic.fna.gz
Pezizomycotina	Thermoascus crustaceus	JCM 12817	GCA_001599835.1		ftp://ftp.ncbi.nlm.nih.gov/genomes/all/GCA/001/599/835/GCA_001599835.1_JCM_12817_assembly_v001/GCA_001599835.1_JCM_12817_assembly_v001_genomic.fna.gz
Pezizomycotina	Lecanicillium sp. MT-2017a	AZ2	GCA_003056605.1		ftp://ftp.ncbi.nlm.nih.gov/genomes/all/GCA/003/056/605/GCA_003056605.1_ASM305660v1/GCA_003056605.1_ASM305660v1_genomic.fna.gz
Pezizomycotina	Atkinsonella hypoxylon	B4728	GCA_000729835.1		ftp://ftp.ncbi.nlm.nih.gov/genomes/all/GCA/000/729/835/GCA_000729835.1_AhypB4728v1/GCA_000729835.1_AhypB4728v1_genomic.fna.gz
Pezizomycotina	Alternaria brassicicola	Abra43	GCA_002796735.1		ftp://ftp.ncbi.nlm.nih.gov/genomes/all/GCA/002/796/735/GCA_002796735.1_ASM279673v1/GCA_002796735.1_ASM279673v1_genomic.fna.gz
Pezizomycotina	Monilinia polystroma	SP-61	GCA_002909645.1		ftp://ftp.ncbi.nlm.nih.gov/genomes/all/GCA/002/909/645/GCA_002909645.1_ASM290964v1/GCA_002909645.1_ASM290964v1_genomic.fna.gz
Pezizomycotina	Annulohypoxylon stygium	MG137	GCA_003314315.1		ftp://ftp.ncbi.nlm.nih.gov/genomes/all/GCA/003/314/315/GCA_003314315.1_ASM331431v1/GCA_003314315.1_ASM331431v1_genomic.fna.gz
Pezizomycotina	Monilinia aucupariae	LMK 733	GCA_002162555.1		ftp://ftp.ncbi.nlm.nih.gov/genomes/all/GCA/002/162/555/GCA_002162555.1_ASM216255v1/GCA_002162555.1_ASM216255v1_genomic.fna.gz
Pezizomycotina	Cercospora berteroae	CBS538.71	GCA_002933655.1		ftp://ftp.ncbi.nlm.nih.gov/genomes/all/GCA/002/933/655/GCA_002933655.1_Cbert_1/GCA_002933655.1_Cbert_1_genomic.fna.gz
Pezizomycotina	Polytolypa hystricis UAMH7299	UAMH7299	GCA_002573605.1		ftp://ftp.ncbi.nlm.nih.gov/genomes/all/GCA/002/573/605/GCA_002573605.1_Poly_hyst_7299_V1/GCA_002573605.1_Poly_hyst_7299_V1_genomic.fna.gz
Pezizomycotina	Chaetomium thermophilum var. thermophilum DSM 1495	DSM 1495	GCA_000221225.1		ftp://ftp.ncbi.nlm.nih.gov/genomes/all/GCA/000/221/225/GCA_000221225.1_CTHT_3.0/GCA_000221225.1_CTHT_3.0_genomic.fna.gz
Pezizomycotina	Zymoseptoria brevis	ZB163	GCA_000983655.1		ftp://ftp.ncbi.nlm.nih.gov/genomes/all/GCA/000/983/655/GCA_000983655.1_ASM98365v1/GCA_000983655.1_ASM98365v1_genomic.fna.gz
Pezizomycotina	Fusarium oxysporum f. sp. lycopersici 4287	4287	GCA_003315725.1		ftp://ftp.ncbi.nlm.nih.gov/genomes/all/GCA/003/315/725/GCA_003315725.1_ASM331572v1/GCA_003315725.1_ASM331572v1_genomic.fna.gz
Pezizomycotina	Fusarium proliferatum	ITEM 2341	GCA_003290285.1		ftp://ftp.ncbi.nlm.nih.gov/genomes/all/GCA/003/290/285/GCA_003290285.1_FPRO05/GCA_003290285.1_FPRO05_genomic.fna.gz
Pezizomycotina	Fusarium sambucinum	F-4	GCA_001567575.1		ftp://ftp.ncbi.nlm.nih.gov/genomes/all/GCA/001/567/575/GCA_001567575.1_Fsamv1.0/GCA_001567575.1_Fsamv1.0_genomic.fna.gz
Pezizomycotina	Pyrenophora seminiperda CCB06	CCB06	GCA_000465215.1		ftp://ftp.ncbi.nlm.nih.gov/genomes/all/GCA/000/465/215/GCA_000465215.1_Pysem1.0/GCA_000465215.1_Pysem1.0_genomic.fna.gz
Pezizomycotina	Penicillium brasilianum	LaBioMMi 136	GCA_002016555.1		ftp://ftp.ncbi.nlm.nih.gov/genomes/all/GCA/002/016/555/GCA_002016555.1_ASM201655v1/GCA_002016555.1_ASM201655v1_genomic.fna.gz
Pezizomycotina	Fusarium poae	2516	GCA_001675295.1		ftp://ftp.ncbi.nlm.nih.gov/genomes/all/GCA/001/675/295/GCA_001675295.1_FPOA1.0/GCA_001675295.1_FPOA1.0_genomic.fna.gz
Pezizomycotina	Colletotrichum truncatum	MTCC 3414	GCA_002632455.2		ftp://ftp.ncbi.nlm.nih.gov/genomes/all/GCA/002/632/455/GCA_002632455.2_ASM263245v2/GCA_002632455.2_ASM263245v2_genomic.fna.gz
Pezizomycotina	Geosmithia morbida		GCA_900108815.1		ftp://ftp.ncbi.nlm.nih.gov/genomes/all/GCA/900/108/815/GCA_900108815.1_ASM90010881v1/GCA_900108815.1_ASM90010881v1_genomic.fna.gz
Pezizomycotina	Penicillium expansum YT02	YT02	GCA_002072455.1		ftp://ftp.ncbi.nlm.nih.gov/genomes/all/GCA/002/072/455/GCA_002072455.1_Pexp1.0/GCA_002072455.1_Pexp1.0_genomic.fna.gz
Pezizomycotina	Fusarium venenatum	A3/5	GCA_900007375.1		ftp://ftp.ncbi.nlm.nih.gov/genomes/all/GCA/900/007/375/GCA_900007375.1_ASM90000737v1/GCA_900007375.1_ASM90000737v1_genomic.fna.gz
Pezizomycotina	Fusarium verticillioides	BRIP14953	GCA_003316975.1		ftp://ftp.ncbi.nlm.nih.gov/genomes/all/GCA/003/316/975/GCA_003316975.1_ASM331697v1/GCA_003316975.1_ASM331697v1_genomic.fna.gz
Pezizomycotina	Aspergillus fumigatus Af293	Af293	GCA_000002655.1		ftp://ftp.ncbi.nlm.nih.gov/genomes/all/GCA/000/002/655/GCA_000002655.1_ASM265v1/GCA_000002655.1_ASM265v1_genomic.fna.gz
Pezizomycotina	Fusarium meridionale	NRRL28723	GCA_001717855.1		ftp://ftp.ncbi.nlm.nih.gov/genomes/all/GCA/001/717/855/GCA_001717855.1_ASM171785v1/GCA_001717855.1_ASM171785v1_genomic.fna.gz
Pezizomycotina	Aspergillus clavatus NRRL 1	NRRL 1	GCA_000002715.1		ftp://ftp.ncbi.nlm.nih.gov/genomes/all/GCA/000/002/715/GCA_000002715.1_ASM271v1/GCA_000002715.1_ASM271v1_genomic.fna.gz
Pezizomycotina	Aspergillus awamori var. piceus	JCM 22320	GCA_001599415.1		ftp://ftp.ncbi.nlm.nih.gov/genomes/all/GCA/001/599/415/GCA_001599415.1_JCM_22320_assembly_v001/GCA_001599415.1_JCM_22320_assembly_v001_genomic.fna.gz
Pezizomycotina	Colletotrichum higginsianum IMI 349063	IMI 349063	GCA_001672515.1		ftp://ftp.ncbi.nlm.nih.gov/genomes/all/GCA/001/672/515/GCA_001672515.1_ASM167251v1/GCA_001672515.1_ASM167251v1_genomic.fna.gz
Pezizomycotina	Trichoderma harzianum CBS 226.95	CBS 226.95	GCA_003025095.1		ftp://ftp.ncbi.nlm.nih.gov/genomes/all/GCA/003/025/095/GCA_003025095.1_Allpaths-LG_v._01_03_12/GCA_003025095.1_Allpaths-LG_v._01_03_12_genomic.fna.gz
Pezizomycotina	Hypoxylon sp. E7406B	E7406B	GCA_000931505.1		ftp://ftp.ncbi.nlm.nih.gov/genomes/all/GCA/000/931/505/GCA_000931505.1_ASM93150v1/GCA_000931505.1_ASM93150v1_genomic.fna.gz
Pezizomycotina	Coniochaeta ligniaria NRRL 30616	NRRL 30616	GCA_001879275.1		ftp://ftp.ncbi.nlm.nih.gov/genomes/all/GCA/001/879/275/GCA_001879275.1_Conlig_v1.0/GCA_001879275.1_Conlig_v1.0_genomic.fna.gz
Pezizomycotina	Penicillium steckii	IBT 24891	GCA_002072375.1		ftp://ftp.ncbi.nlm.nih.gov/genomes/all/GCA/002/072/375/GCA_002072375.1_ASM207237v1/GCA_002072375.1_ASM207237v1_genomic.fna.gz
Pezizomycotina	Colletotrichum coccodes	NJ-RT1	GCA_002249775.1		ftp://ftp.ncbi.nlm.nih.gov/genomes/all/GCA/002/249/775/GCA_002249775.1_ASM224977v1/GCA_002249775.1_ASM224977v1_genomic.fna.gz
Pezizomycotina	Trichoderma gamsii	A5MH	GCA_002894205.1		ftp://ftp.ncbi.nlm.nih.gov/genomes/all/GCA/002/894/205/GCA_002894205.1_A5MHv2.1/GCA_002894205.1_A5MHv2.1_genomic.fna.gz
Pezizomycotina	Shiraia sp. slf14	Slf14	GCA_000498155.1		ftp://ftp.ncbi.nlm.nih.gov/genomes/all/GCA/000/498/155/GCA_000498155.1_1.0/GCA_000498155.1_1.0_genomic.fna.gz
Pezizomycotina	Bipolaris cookei	LSLP18.3	GCA_002286855.1		ftp://ftp.ncbi.nlm.nih.gov/genomes/all/GCA/002/286/855/GCA_002286855.1_ASM228685v1/GCA_002286855.1_ASM228685v1_genomic.fna.gz
Pezizomycotina	Alternaria arborescens EGS 39-128	EGS 39-128	GCA_000256225.1		ftp://ftp.ncbi.nlm.nih.gov/genomes/all/GCA/000/256/225/GCA_000256225.1_A_arborescens_1.0/GCA_000256225.1_A_arborescens_1.0_genomic.fna.gz
Pezizomycotina	Pyrenochaeta sp. UM 256	UM 256	GCA_000359685.2		ftp://ftp.ncbi.nlm.nih.gov/genomes/all/GCA/000/359/685/GCA_000359685.2_ASM35968v2/GCA_000359685.2_ASM35968v2_genomic.fna.gz
Pezizomycotina	Aspergillus neoellipticus	NRRL 5109	GCA_003116565.1		ftp://ftp.ncbi.nlm.nih.gov/genomes/all/GCA/003/116/565/GCA_003116565.1_ASM311656v1/GCA_003116565.1_ASM311656v1_genomic.fna.gz
Pezizomycotina	Hymenoscyphus linearis	chi01	GCA_900536425.1		ftp://ftp.ncbi.nlm.nih.gov/genomes/all/GCA/900/536/425/GCA_900536425.1_HlinChi01v1/GCA_900536425.1_HlinChi01v1_genomic.fna.gz
Pezizomycotina	Rhynchosporium agropyri	04CH-RAC-A.6.1	GCA_900074905.1		ftp://ftp.ncbi.nlm.nih.gov/genomes/all/GCA/900/074/905/GCA_900074905.1_version_1/GCA_900074905.1_version_1_genomic.fna.gz
Pezizomycotina	Sclerotinia glacialis	LMK 743	GCA_002162575.1		ftp://ftp.ncbi.nlm.nih.gov/genomes/all/GCA/002/162/575/GCA_002162575.1_ASM216257v1/GCA_002162575.1_ASM216257v1_genomic.fna.gz
Pezizomycotina	Thermothelomyces thermophila ATCC 42464	ATCC 42464	GCA_000226095.1		ftp://ftp.ncbi.nlm.nih.gov/genomes/all/GCA/000/226/095/GCA_000226095.1_ASM22609v1/GCA_000226095.1_ASM22609v1_genomic.fna.gz
Pezizomycotina	Colletotrichum fioriniae	HC89	GCA_002930455.1		ftp://ftp.ncbi.nlm.nih.gov/genomes/all/GCA/002/930/455/GCA_002930455.1_ASM293045v1/GCA_002930455.1_ASM293045v1_genomic.fna.gz
Pezizomycotina	Stachybotrys chlorohalonata IBT 40285	IBT 40285	GCA_000732775.1		ftp://ftp.ncbi.nlm.nih.gov/genomes/all/GCA/000/732/775/GCA_000732775.1_S40285v1/GCA_000732775.1_S40285v1_genomic.fna.gz
Pezizomycotina	Fusarium hostae	Hy9	GCA_002234235.1		ftp://ftp.ncbi.nlm.nih.gov/genomes/all/GCA/002/234/235/GCA_002234235.1_Hy9/GCA_002234235.1_Hy9_genomic.fna.gz
Pezizomycotina	Trichoderma guizhouense	NJAU 4742	GCA_002022785.1		ftp://ftp.ncbi.nlm.nih.gov/genomes/all/GCA/002/022/785/GCA_002022785.1_ASM202278v1/GCA_002022785.1_ASM202278v1_genomic.fna.gz
Pezizomycotina	Fusarium equiseti	D25-1	GCA_003316835.1		ftp://ftp.ncbi.nlm.nih.gov/genomes/all/GCA/003/316/835/GCA_003316835.1_ASM331683v1/GCA_003316835.1_ASM331683v1_genomic.fna.gz
Pezizomycotina	Trichoderma koningiopsis	POS7	GCA_002246955.1		ftp://ftp.ncbi.nlm.nih.gov/genomes/all/GCA/002/246/955/GCA_002246955.1_ASM224695v1/GCA_002246955.1_ASM224695v1_genomic.fna.gz
Pezizomycotina	Purpureocillium lilacinum	1936-01-01	GCA_003144605.1		ftp://ftp.ncbi.nlm.nih.gov/genomes/all/GCA/003/144/605/GCA_003144605.1_ASM314460v1/GCA_003144605.1_ASM314460v1_genomic.fna.gz
Pezizomycotina	Fusarium praegraminearum	NRRL 39664	GCA_002093855.1		ftp://ftp.ncbi.nlm.nih.gov/genomes/all/GCA/002/093/855/GCA_002093855.1_ASM209385v1/GCA_002093855.1_ASM209385v1_genomic.fna.gz
Pezizomycotina	Ophiostoma novo-ulmi subsp. novo-ulmi H327	H327	GCA_000317715.1		ftp://ftp.ncbi.nlm.nih.gov/genomes/all/GCA/000/317/715/GCA_000317715.1_ophiu10/GCA_000317715.1_ophiu10_genomic.fna.gz
Pezizomycotina	Colletotrichum gloeosporioides	SMCG1#C	GCA_003243855.1		ftp://ftp.ncbi.nlm.nih.gov/genomes/all/GCA/003/243/855/GCA_003243855.1_ASM324385v1/GCA_003243855.1_ASM324385v1_genomic.fna.gz
Pezizomycotina	Fusarium asiaticum	NRRL6101	GCA_001717845.1		ftp://ftp.ncbi.nlm.nih.gov/genomes/all/GCA/001/717/845/GCA_001717845.1_ASM171784v1/GCA_001717845.1_ASM171784v1_genomic.fna.gz
Pezizomycotina	Bipolaris oryzae	TG12bL2	GCA_001675385.1		ftp://ftp.ncbi.nlm.nih.gov/genomes/all/GCA/001/675/385/GCA_001675385.1_ASM167538v1/GCA_001675385.1_ASM167538v1_genomic.fna.gz
Pezizomycotina	Colletotrichum orchidophilum	IMI 309357	GCA_001831195.1		ftp://ftp.ncbi.nlm.nih.gov/genomes/all/GCA/001/831/195/GCA_001831195.1_CORC01/GCA_001831195.1_CORC01_genomic.fna.gz
Pezizomycotina	Botrytis cinerea B05.10	B05.10	GCA_000143535.4		ftp://ftp.ncbi.nlm.nih.gov/genomes/all/GCA/000/143/535/GCA_000143535.4_ASM14353v4/GCA_000143535.4_ASM14353v4_genomic.fna.gz
Pezizomycotina	Monilinia fructicola	BR-32	GCA_002909715.1		ftp://ftp.ncbi.nlm.nih.gov/genomes/all/GCA/002/909/715/GCA_002909715.1_ASM290971v1/GCA_002909715.1_ASM290971v1_genomic.fna.gz
Pezizomycotina	Rhynchosporium commune	UK7	GCA_900074885.1		ftp://ftp.ncbi.nlm.nih.gov/genomes/all/GCA/900/074/885/GCA_900074885.1_version_1/GCA_900074885.1_version_1_genomic.fna.gz
Pezizomycotina	Epicoccum sorghinum	USPMTOX48	GCA_001879705.1		ftp://ftp.ncbi.nlm.nih.gov/genomes/all/GCA/001/879/705/GCA_001879705.1_ASM187970v1/GCA_001879705.1_ASM187970v1_genomic.fna.gz
Pezizomycotina	Trichoderma asperellum CBS 433.97	CBS 433.97	GCA_003025105.1		ftp://ftp.ncbi.nlm.nih.gov/genomes/all/GCA/003/025/105/GCA_003025105.1_Trias_v._1.0/GCA_003025105.1_Trias_v._1.0_genomic.fna.gz
Pezizomycotina	Fusarium temperatum	CMWF389	GCA_001513835.1		ftp://ftp.ncbi.nlm.nih.gov/genomes/all/GCA/001/513/835/GCA_001513835.1_ASM151383v1/GCA_001513835.1_ASM151383v1_genomic.fna.gz
Pezizomycotina	Sclerotinia sclerotiorum 1980 UF-70	1980	GCA_001857865.1		ftp://ftp.ncbi.nlm.nih.gov/genomes/all/GCA/001/857/865/GCA_001857865.1_ASM185786v1/GCA_001857865.1_ASM185786v1_genomic.fna.gz
Pezizomycotina	Verticillium albo-atrum	PD747	GCA_002851705.1		ftp://ftp.ncbi.nlm.nih.gov/genomes/all/GCA/002/851/705/GCA_002851705.1_ASM285170v1/GCA_002851705.1_ASM285170v1_genomic.fna.gz
Pezizomycotina	Stachybotrys chartarum	1951-11-01	GCA_001021365.1		ftp://ftp.ncbi.nlm.nih.gov/genomes/all/GCA/001/021/365/GCA_001021365.1_ASM102136v1/GCA_001021365.1_ASM102136v1_genomic.fna.gz
Pezizomycotina	Alternaria solani	NL03003	GCA_002952155.1		ftp://ftp.ncbi.nlm.nih.gov/genomes/all/GCA/002/952/155/GCA_002952155.1_ASM295215v1/GCA_002952155.1_ASM295215v1_genomic.fna.gz
Pezizomycotina	Coniosporium apollinis CBS 100218	CBS 100218	GCA_000281105.1		ftp://ftp.ncbi.nlm.nih.gov/genomes/all/GCA/000/281/105/GCA_000281105.1_Coni_apol_CBS100218_V1/GCA_000281105.1_Coni_apol_CBS100218_V1_genomic.fna.gz
Pezizomycotina	Cadophora malorum		GCA_900079555.1		ftp://ftp.ncbi.nlm.nih.gov/genomes/all/GCA/900/079/555/GCA_900079555.1_Mo12/GCA_900079555.1_Mo12_genomic.fna.gz
Pezizomycotina	Colletotrichum orbiculare MAFF 240422	MAFF 240422	GCA_000350065.1		ftp://ftp.ncbi.nlm.nih.gov/genomes/all/GCA/000/350/065/GCA_000350065.1_Corbiculare240422v01/GCA_000350065.1_Corbiculare240422v01_genomic.fna.gz
Pezizomycotina	Fusarium sp. FIESC_28	FIESC_28	GCA_003316985.1		ftp://ftp.ncbi.nlm.nih.gov/genomes/all/GCA/003/316/985/GCA_003316985.1_ASM331698v1/GCA_003316985.1_ASM331698v1_genomic.fna.gz
Pezizomycotina	Marssonina brunnea f. sp. 'multigermtubi' MB_m1	MB_m1	GCA_000298775.1		ftp://ftp.ncbi.nlm.nih.gov/genomes/all/GCA/000/298/775/GCA_000298775.1_ASM29877v1/GCA_000298775.1_ASM29877v1_genomic.fna.gz
Pezizomycotina	Geosmithia flava		GCA_900188565.1		ftp://ftp.ncbi.nlm.nih.gov/genomes/all/GCA/900/188/565/GCA_900188565.1_Geosmithia-flava/GCA_900188565.1_Geosmithia-flava_genomic.fna.gz
Pezizomycotina	Bipolaris sorokiniana ND90Pr	ND90Pr	GCA_000338995.1		ftp://ftp.ncbi.nlm.nih.gov/genomes/all/GCA/000/338/995/GCA_000338995.1_Cocsa1/GCA_000338995.1_Cocsa1_genomic.fna.gz
Pezizomycotina	Hypoxylon sp. CI-4A	CI-4A	GCA_002120315.1		ftp://ftp.ncbi.nlm.nih.gov/genomes/all/GCA/002/120/315/GCA_002120315.1_HypCI4A_v1.0/GCA_002120315.1_HypCI4A_v1.0_genomic.fna.gz
Pezizomycotina	Acremonium chrysogenum ATCC 11550	ATCC 11550	GCA_000769265.1		ftp://ftp.ncbi.nlm.nih.gov/genomes/all/GCA/000/769/265/GCA_000769265.1_ASM76926v1/GCA_000769265.1_ASM76926v1_genomic.fna.gz
Pezizomycotina	Trichoderma reesei QM6a	QM6a	GCA_002006585.1		ftp://ftp.ncbi.nlm.nih.gov/genomes/all/GCA/002/006/585/GCA_002006585.1_ASM200658v1/GCA_002006585.1_ASM200658v1_genomic.fna.gz
Pezizomycotina	Fusarium pseudograminearum	RBG5266	GCA_001703955.1		ftp://ftp.ncbi.nlm.nih.gov/genomes/all/GCA/001/703/955/GCA_001703955.1_RBG5266v2/GCA_001703955.1_RBG5266v2_genomic.fna.gz
Pezizomycotina	Colletotrichum incanum	MAFF238712	GCA_001855235.1		ftp://ftp.ncbi.nlm.nih.gov/genomes/all/GCA/001/855/235/GCA_001855235.1_ASM185523v1/GCA_001855235.1_ASM185523v1_genomic.fna.gz
Pezizomycotina	Verticillium klebahnii	PD401	GCA_002851715.1		ftp://ftp.ncbi.nlm.nih.gov/genomes/all/GCA/002/851/715/GCA_002851715.1_ASM285171v1/GCA_002851715.1_ASM285171v1_genomic.fna.gz
Pezizomycotina	Verticillium isaacii	PD618	GCA_002851775.1		ftp://ftp.ncbi.nlm.nih.gov/genomes/all/GCA/002/851/775/GCA_002851775.1_ASM285177v1/GCA_002851775.1_ASM285177v1_genomic.fna.gz
Pezizomycotina	Verticillium nubilum	PD621	GCA_002851675.1		ftp://ftp.ncbi.nlm.nih.gov/genomes/all/GCA/002/851/675/GCA_002851675.1_ASM285167v1/GCA_002851675.1_ASM285167v1_genomic.fna.gz
Pezizomycotina	Trichoderma koningii	JCM 1883	GCA_001950475.1		ftp://ftp.ncbi.nlm.nih.gov/genomes/all/GCA/001/950/475/GCA_001950475.1_JCM_1883_assembly_v001/GCA_001950475.1_JCM_1883_assembly_v001_genomic.fna.gz
Pezizomycotina	Geosmithia putterillii		GCA_900188575.1		ftp://ftp.ncbi.nlm.nih.gov/genomes/all/GCA/900/188/575/GCA_900188575.1_Geosmithia-putterillii/GCA_900188575.1_Geosmithia-putterillii_genomic.fna.gz
Pezizomycotina	Verticillium tricorpus	PD593	GCA_002851695.1		ftp://ftp.ncbi.nlm.nih.gov/genomes/all/GCA/002/851/695/GCA_002851695.1_ASM285169v1/GCA_002851695.1_ASM285169v1_genomic.fna.gz
Pezizomycotina	Neurospora crassa OR74A	OR74A	GCA_000182925.2		ftp://ftp.ncbi.nlm.nih.gov/genomes/all/GCA/000/182/925/GCA_000182925.2_NC12/GCA_000182925.2_NC12_genomic.fna.gz
Pezizomycotina	Verticillium alfalfae	PD683	GCA_002851655.1		ftp://ftp.ncbi.nlm.nih.gov/genomes/all/GCA/002/851/655/GCA_002851655.1_ASM285165v1/GCA_002851655.1_ASM285165v1_genomic.fna.gz
Pezizomycotina	Colletotrichum tofieldiae	861	GCA_001625265.1		ftp://ftp.ncbi.nlm.nih.gov/genomes/all/GCA/001/625/265/GCA_001625265.1_Ct0861v1/GCA_001625265.1_Ct0861v1_genomic.fna.gz
Pezizomycotina	Neurospora tetrasperma FGSC 2508	FGSC 2508	GCA_000213175.1		ftp://ftp.ncbi.nlm.nih.gov/genomes/all/GCA/000/213/175/GCA_000213175.1_v2.0/GCA_000213175.1_v2.0_genomic.fna.gz
Pezizomycotina	Verticillium zaregamsianum	PD739	GCA_002851755.1		ftp://ftp.ncbi.nlm.nih.gov/genomes/all/GCA/002/851/755/GCA_002851755.1_ASM285175v1/GCA_002851755.1_ASM285175v1_genomic.fna.gz
Saccharomycotina	Aciculoconidium aculeatum	NRRL YB-4298	PPJB00000000		https://figshare.com/articles/Tempo_and_mode_of_genome_evolution_in_the_budding_yeast_subphylum/5854692
Saccharomycotina	Alloascoidea hylecoeti	JCM 7604	GCA_001600815.1		https://figshare.com/articles/Tempo_and_mode_of_genome_evolution_in_the_budding_yeast_subphylum/5854693
Saccharomycotina	Ambrosiozyma ambrosiae	NRRL Y-7524	PPHU00000000		https://figshare.com/articles/Tempo_and_mode_of_genome_evolution_in_the_budding_yeast_subphylum/5854694
Saccharomycotina	Ambrosiozyma kashinagacola	JCM 15019	GCA_001599075.1		https://figshare.com/articles/Tempo_and_mode_of_genome_evolution_in_the_budding_yeast_subphylum/5854695
Saccharomycotina	Ambrosiozyma maleeae	NRRL Y-63635	PPLV00000000		https://figshare.com/articles/Tempo_and_mode_of_genome_evolution_in_the_budding_yeast_subphylum/5854696
Saccharomycotina	Ambrosiozyma monospora	JCM 7599	GCA_001599995.1		https://figshare.com/articles/Tempo_and_mode_of_genome_evolution_in_the_budding_yeast_subphylum/5854697
Saccharomycotina	Ambrosiozyma oregonensis	NRRL Y-6106	PPKY00000000		https://figshare.com/articles/Tempo_and_mode_of_genome_evolution_in_the_budding_yeast_subphylum/5854698
Saccharomycotina	Ambrosiozyma philentoma	NRRL Y-7523	PPKZ00000000		https://figshare.com/articles/Tempo_and_mode_of_genome_evolution_in_the_budding_yeast_subphylum/5854699
Saccharomycotina	Ambrosiozyma pseudovanderkliftii	NRRL Y-63632	PPLW00000000		https://figshare.com/articles/Tempo_and_mode_of_genome_evolution_in_the_budding_yeast_subphylum/5854700
Saccharomycotina	Ambrosiozyma vanderkliftii	NRRL Y-63633	PPHW00000000		https://figshare.com/articles/Tempo_and_mode_of_genome_evolution_in_the_budding_yeast_subphylum/5854701
Saccharomycotina	Ascoidea asiatica	JCM 7603	GCA_001600695.1		https://figshare.com/articles/Tempo_and_mode_of_genome_evolution_in_the_budding_yeast_subphylum/5854702
Saccharomycotina	Ascoidea rubescens	NRRL Y-17699	JGI		https://figshare.com/articles/Tempo_and_mode_of_genome_evolution_in_the_budding_yeast_subphylum/5854703
Saccharomycotina	Ashbya aceri	FM-2008	NCBI		https://figshare.com/articles/Tempo_and_mode_of_genome_evolution_in_the_budding_yeast_subphylum/5854704
Saccharomycotina	Babjeviella inositovora	NRRL Y-12698	JGI		https://figshare.com/articles/Tempo_and_mode_of_genome_evolution_in_the_budding_yeast_subphylum/5854705
Saccharomycotina	Barnettozyma californica	NRRL Y-17395	PPLX00000000		https://figshare.com/articles/Tempo_and_mode_of_genome_evolution_in_the_budding_yeast_subphylum/5854706
Saccharomycotina	Barnettozyma hawaiiensis	NRRL Y-27270	PPLY00000000		https://figshare.com/articles/Tempo_and_mode_of_genome_evolution_in_the_budding_yeast_subphylum/5854707
Saccharomycotina	Barnettozyma populi	NRRL Y-12728	PPLZ00000000		https://figshare.com/articles/Tempo_and_mode_of_genome_evolution_in_the_budding_yeast_subphylum/5854708
Saccharomycotina	Barnettozyma pratensis	NRRL Y-12696	PPMA00000000		https://figshare.com/articles/Tempo_and_mode_of_genome_evolution_in_the_budding_yeast_subphylum/5854709
Saccharomycotina	Barnettozyma salicaria	NRRL Y-6780	PPMB00000000		https://figshare.com/articles/Tempo_and_mode_of_genome_evolution_in_the_budding_yeast_subphylum/5854710
Saccharomycotina	Blastobotrys adeninivorans	LS3	Genolevures		https://figshare.com/articles/Tempo_and_mode_of_genome_evolution_in_the_budding_yeast_subphylum/5854711
Saccharomycotina	Blastobotrys americana	NRRL Y-6844	PPJN00000000		https://figshare.com/articles/Tempo_and_mode_of_genome_evolution_in_the_budding_yeast_subphylum/5854712
Saccharomycotina	Blastobotrys mokoenaii	NRRL Y-27120	PPJM00000000		https://figshare.com/articles/Tempo_and_mode_of_genome_evolution_in_the_budding_yeast_subphylum/5854713
Saccharomycotina	Blastobotrys muscicola	NRRL Y-7993	PPJL00000000		https://figshare.com/articles/Tempo_and_mode_of_genome_evolution_in_the_budding_yeast_subphylum/5854714
Saccharomycotina	Blastobotrys nivea	NRRL Y-17581	PPJK00000000		https://figshare.com/articles/Tempo_and_mode_of_genome_evolution_in_the_budding_yeast_subphylum/5854715
Saccharomycotina	Blastobotrys peoriensis	NRRL YB-2290	PPJJ00000000		https://figshare.com/articles/Tempo_and_mode_of_genome_evolution_in_the_budding_yeast_subphylum/5854716
Saccharomycotina	Blastobotrys proliferans	NRRL Y-17577	PPJI00000000		https://figshare.com/articles/Tempo_and_mode_of_genome_evolution_in_the_budding_yeast_subphylum/5854717
Saccharomycotina	Blastobotrys raffinosifermentans	NRRL Y-27150	PPJH00000000		https://figshare.com/articles/Tempo_and_mode_of_genome_evolution_in_the_budding_yeast_subphylum/5854718
Saccharomycotina	Blastobotrys serpentis	NRRL Y-48249	PPJG00000000		https://figshare.com/articles/Tempo_and_mode_of_genome_evolution_in_the_budding_yeast_subphylum/5854719
Saccharomycotina	Botryozyma nematodophila	NRRL Y-17705	PPJC00000000		https://figshare.com/articles/Tempo_and_mode_of_genome_evolution_in_the_budding_yeast_subphylum/5854720
Saccharomycotina	Brettanomyces anomalus	YV396	NCBI		https://figshare.com/articles/Tempo_and_mode_of_genome_evolution_in_the_budding_yeast_subphylum/5854721
Saccharomycotina	Brettanomyces bruxellensis	CBS 2499	JGI		https://figshare.com/articles/Tempo_and_mode_of_genome_evolution_in_the_budding_yeast_subphylum/5854722
Saccharomycotina	Brettanomyces custersianus	NRRL Y-6653	PPHY00000000		https://figshare.com/articles/Tempo_and_mode_of_genome_evolution_in_the_budding_yeast_subphylum/5854723
Saccharomycotina	Candida albicans	SC5314	Genolevures		https://figshare.com/articles/Tempo_and_mode_of_genome_evolution_in_the_budding_yeast_subphylum/5854724
Saccharomycotina	Candida arabinofermentans	NRRL YB-2248	JGI		https://figshare.com/articles/Tempo_and_mode_of_genome_evolution_in_the_budding_yeast_subphylum/5854725
Saccharomycotina	Candida ascalaphidarum	NRRL Y-27908	PPPA00000000		https://figshare.com/articles/Tempo_and_mode_of_genome_evolution_in_the_budding_yeast_subphylum/5854726
Saccharomycotina	Candida athensensis	NRRL Y-27644	PPIU00000000		https://figshare.com/articles/Tempo_and_mode_of_genome_evolution_in_the_budding_yeast_subphylum/5854727
Saccharomycotina	Candida auris	Ci 6684	NCBI		https://figshare.com/articles/Tempo_and_mode_of_genome_evolution_in_the_budding_yeast_subphylum/5854728
Saccharomycotina	Candida blattae	NRRL Y-27698	PPMS00000000		https://figshare.com/articles/Tempo_and_mode_of_genome_evolution_in_the_budding_yeast_subphylum/5854729
Saccharomycotina	Candida boidinii	JCM 9604	GCA_001599335.1		https://figshare.com/articles/Tempo_and_mode_of_genome_evolution_in_the_budding_yeast_subphylum/5854730
Saccharomycotina	Candida bracarensis	CBS 10154	Genolevures		https://figshare.com/articles/Tempo_and_mode_of_genome_evolution_in_the_budding_yeast_subphylum/5854731
Saccharomycotina	Candida carpophila	JCM 9396	GCA_001599235.1		https://figshare.com/articles/Tempo_and_mode_of_genome_evolution_in_the_budding_yeast_subphylum/5854732
Saccharomycotina	Candida castellii	CBS 4332	Genolevures		https://figshare.com/articles/Tempo_and_mode_of_genome_evolution_in_the_budding_yeast_subphylum/5854733
Saccharomycotina	Candida corydali	NRRL Y-27910	PPLL00000000		https://figshare.com/articles/Tempo_and_mode_of_genome_evolution_in_the_budding_yeast_subphylum/5854734
Saccharomycotina	Candida dubliniensis	CD36	NCBI		https://figshare.com/articles/Tempo_and_mode_of_genome_evolution_in_the_budding_yeast_subphylum/5854735
Saccharomycotina	Candida fragi	NRRL Y-17910	PPMP00000000		https://figshare.com/articles/Tempo_and_mode_of_genome_evolution_in_the_budding_yeast_subphylum/5854736
Saccharomycotina	Candida freyschussii	NRRL Y-7957	PPLE00000000		https://figshare.com/articles/Tempo_and_mode_of_genome_evolution_in_the_budding_yeast_subphylum/5854737
Saccharomycotina	Candida fructus	NRRL Y-17072	PPLK00000000		https://figshare.com/articles/Tempo_and_mode_of_genome_evolution_in_the_budding_yeast_subphylum/5854738
Saccharomycotina	Candida glabrata	CBS 138	Genolevures		https://figshare.com/articles/Tempo_and_mode_of_genome_evolution_in_the_budding_yeast_subphylum/5854739
Saccharomycotina	Candida golubevii	NRRL Y-48707	PPPB00000000		https://figshare.com/articles/Tempo_and_mode_of_genome_evolution_in_the_budding_yeast_subphylum/5854740
Saccharomycotina	Candida gorgasii	NRRL Y-27707	PPPC00000000		https://figshare.com/articles/Tempo_and_mode_of_genome_evolution_in_the_budding_yeast_subphylum/5854741
Saccharomycotina	Candida gotoi	NRRL Y-27225	PPNP00000000		https://figshare.com/articles/Tempo_and_mode_of_genome_evolution_in_the_budding_yeast_subphylum/5854742
Saccharomycotina	Candida hawaiiana	NRRL Y-27473	PPOT00000000		https://figshare.com/articles/Tempo_and_mode_of_genome_evolution_in_the_budding_yeast_subphylum/5854743
Saccharomycotina	Candida heveicola	NRRL Y-48716	PPOB00000000		https://figshare.com/articles/Tempo_and_mode_of_genome_evolution_in_the_budding_yeast_subphylum/5854744
Saccharomycotina	Candida hispaniensis	NRRL Y-5580	PPSY00000000		https://figshare.com/articles/Tempo_and_mode_of_genome_evolution_in_the_budding_yeast_subphylum/5854745
Saccharomycotina	Candida incommunis	NRRL Y-17085	PPME00000000		https://figshare.com/articles/Tempo_and_mode_of_genome_evolution_in_the_budding_yeast_subphylum/5854746
Saccharomycotina	Candida intermedia	JCM 1607	GCA_001599135.1		https://figshare.com/articles/Tempo_and_mode_of_genome_evolution_in_the_budding_yeast_subphylum/5854747
Saccharomycotina	Candida montana	NRRL Y-17326	PPLU00000000		https://figshare.com/articles/Tempo_and_mode_of_genome_evolution_in_the_budding_yeast_subphylum/5854748
Saccharomycotina	Candida mycetangii	NRRL Y-6843	PPNU00000000		https://figshare.com/articles/Tempo_and_mode_of_genome_evolution_in_the_budding_yeast_subphylum/5854749
Saccharomycotina	Candida nivariensis	CBS 9983	Genolevures		https://figshare.com/articles/Tempo_and_mode_of_genome_evolution_in_the_budding_yeast_subphylum/5854750
Saccharomycotina	Candida orba	NRRL Y-27336	PPNK00000000		https://figshare.com/articles/Tempo_and_mode_of_genome_evolution_in_the_budding_yeast_subphylum/5854751
Saccharomycotina	Candida oregonensis	NRRL Y-5850	PPLJ00000000		https://figshare.com/articles/Tempo_and_mode_of_genome_evolution_in_the_budding_yeast_subphylum/5854752
Saccharomycotina	Candida orthopsilosis	90–125	NCBI		https://figshare.com/articles/Tempo_and_mode_of_genome_evolution_in_the_budding_yeast_subphylum/5854753
Saccharomycotina	Candida parapsilosis	CDC 317	Genolevures		https://figshare.com/articles/Tempo_and_mode_of_genome_evolution_in_the_budding_yeast_subphylum/5854754
Saccharomycotina	Candida ponderosae	NRRL YB-2307	PPMG00000000		https://figshare.com/articles/Tempo_and_mode_of_genome_evolution_in_the_budding_yeast_subphylum/5854755
Saccharomycotina	Candida restingae	NRRL Y-27358	PPJA00000000		https://figshare.com/articles/Tempo_and_mode_of_genome_evolution_in_the_budding_yeast_subphylum/5854756
Saccharomycotina	Candida rhagii	NRRL Y-2594	PPNO00000000		https://figshare.com/articles/Tempo_and_mode_of_genome_evolution_in_the_budding_yeast_subphylum/5854757
Saccharomycotina	Candida schatavii	NRRL Y-17078	PPIY00000000		https://figshare.com/articles/Tempo_and_mode_of_genome_evolution_in_the_budding_yeast_subphylum/5854758
Saccharomycotina	Candida sojae	GF41	NCBI		https://figshare.com/articles/Tempo_and_mode_of_genome_evolution_in_the_budding_yeast_subphylum/5854759
Saccharomycotina	Candida sorboxylosa	JCM 1536	GCA_001599115.1		https://figshare.com/articles/Tempo_and_mode_of_genome_evolution_in_the_budding_yeast_subphylum/5854760
Saccharomycotina	Candida stellimalicola	NRRL Y-17912	PPIC00000000		https://figshare.com/articles/Tempo_and_mode_of_genome_evolution_in_the_budding_yeast_subphylum/5854761
Saccharomycotina	Candida succiphila	JCM 9445	GCA_001599255.1		https://figshare.com/articles/Tempo_and_mode_of_genome_evolution_in_the_budding_yeast_subphylum/5854762
Saccharomycotina	Candida tammaniensis	NRRL Y-8257	PPOY00000000		https://figshare.com/articles/Tempo_and_mode_of_genome_evolution_in_the_budding_yeast_subphylum/5854763
Saccharomycotina	Candida tropicalis	MYA-3404	NCBI		https://figshare.com/articles/Tempo_and_mode_of_genome_evolution_in_the_budding_yeast_subphylum/5854764
Saccharomycotina	Candida vartiovaarae	NRRL Y-6701	PPNV00000000		https://figshare.com/articles/Tempo_and_mode_of_genome_evolution_in_the_budding_yeast_subphylum/5854765
Saccharomycotina	Candida wancherniae	NRRL Y-48709	PPOZ00000000		https://figshare.com/articles/Tempo_and_mode_of_genome_evolution_in_the_budding_yeast_subphylum/5854766
Saccharomycotina	Cephaloascus albidus	NRRL Y-7343	PPLM00000000		https://figshare.com/articles/Tempo_and_mode_of_genome_evolution_in_the_budding_yeast_subphylum/5854767
Saccharomycotina	Cephaloascus fragrans	NRRL Y-6742	PPLN00000000		https://figshare.com/articles/Tempo_and_mode_of_genome_evolution_in_the_budding_yeast_subphylum/5854768
Saccharomycotina	Citeromyces hawaiiensis	NRRL Y-11581	PPLA00000000		https://figshare.com/articles/Tempo_and_mode_of_genome_evolution_in_the_budding_yeast_subphylum/5854769
Saccharomycotina	Citeromyces matritensis	NRRL Y-2407	PPHV00000000		https://figshare.com/articles/Tempo_and_mode_of_genome_evolution_in_the_budding_yeast_subphylum/5854770
Saccharomycotina	Citeromyces siamensis	NRRL Y-27975	PPLB00000000		https://figshare.com/articles/Tempo_and_mode_of_genome_evolution_in_the_budding_yeast_subphylum/5854771
Saccharomycotina	Clavispora lusitaniae	ATCC 42720	NCBI		https://figshare.com/articles/Tempo_and_mode_of_genome_evolution_in_the_budding_yeast_subphylum/5854772
Saccharomycotina	Cyberlindnera americana	NRRL Y-2156	PPOA00000000		https://figshare.com/articles/Tempo_and_mode_of_genome_evolution_in_the_budding_yeast_subphylum/5854773
Saccharomycotina	Cyberlindnera fabianii	JCM 3601	GCA_001599195.1		https://figshare.com/articles/Tempo_and_mode_of_genome_evolution_in_the_budding_yeast_subphylum/5854774
Saccharomycotina	Cyberlindnera jadinii	NRRL Y-1542	JGI		https://figshare.com/articles/Tempo_and_mode_of_genome_evolution_in_the_budding_yeast_subphylum/5854775
Saccharomycotina	Cyberlindnera maclurae	NRRL Y-5377	PPNZ00000000		https://figshare.com/articles/Tempo_and_mode_of_genome_evolution_in_the_budding_yeast_subphylum/5854776
Saccharomycotina	Cyberlindnera misumaiensis	NRRL Y-17389	PPLI00000000		https://figshare.com/articles/Tempo_and_mode_of_genome_evolution_in_the_budding_yeast_subphylum/5854777
Saccharomycotina	Cyberlindnera mrakii	NRRL Y-1364	PPLH00000000		https://figshare.com/articles/Tempo_and_mode_of_genome_evolution_in_the_budding_yeast_subphylum/5854778
Saccharomycotina	Cyberlindnera petersonii	NRRL YB-3808	PPMR00000000		https://figshare.com/articles/Tempo_and_mode_of_genome_evolution_in_the_budding_yeast_subphylum/5854779
Saccharomycotina	Cyberlindnera saturnus	NRRL Y-17396	PPNR00000000		https://figshare.com/articles/Tempo_and_mode_of_genome_evolution_in_the_budding_yeast_subphylum/5854780
Saccharomycotina	Cyberlindnera suaveolens	NRRL Y-17391	PPNS00000000		https://figshare.com/articles/Tempo_and_mode_of_genome_evolution_in_the_budding_yeast_subphylum/5854781
Saccharomycotina	Cyberlindnera xylosilytica	NRRL YB-2097	PPNT00000000		https://figshare.com/articles/Tempo_and_mode_of_genome_evolution_in_the_budding_yeast_subphylum/5854782
Saccharomycotina	Danielozyma ontarioensis	NRRL YB-1246	PPLF00000000		https://figshare.com/articles/Tempo_and_mode_of_genome_evolution_in_the_budding_yeast_subphylum/5854783
Saccharomycotina	Deakozyma indianensis	NRRL YB-1937	PPLG00000000		https://figshare.com/articles/Tempo_and_mode_of_genome_evolution_in_the_budding_yeast_subphylum/5854784
Saccharomycotina	Debaryomyces fabryi	NRRL Y-17914	PPOX00000000		https://figshare.com/articles/Tempo_and_mode_of_genome_evolution_in_the_budding_yeast_subphylum/5854785
Saccharomycotina	Debaryomyces hansenii	CBS 767	Genolevures		https://figshare.com/articles/Tempo_and_mode_of_genome_evolution_in_the_budding_yeast_subphylum/5854786
Saccharomycotina	Debaryomyces maramus	NRRL Y-2171	PPOS00000000		https://figshare.com/articles/Tempo_and_mode_of_genome_evolution_in_the_budding_yeast_subphylum/5854787
Saccharomycotina	Debaryomyces nepalensis	NRRL Y-7108	PPOR00000000		https://figshare.com/articles/Tempo_and_mode_of_genome_evolution_in_the_budding_yeast_subphylum/5854788
Saccharomycotina	Debaryomyces prosopidis	NRRL Y-27369	PPOQ00000000		https://figshare.com/articles/Tempo_and_mode_of_genome_evolution_in_the_budding_yeast_subphylum/5854789
Saccharomycotina	Debaryomyces subglobosus	NRRL Y-6666	PPOW00000000		https://figshare.com/articles/Tempo_and_mode_of_genome_evolution_in_the_budding_yeast_subphylum/5854790
Saccharomycotina	Diddensiella caesifluorescens	NRRL Y-48781	PPJD00000000		https://figshare.com/articles/Tempo_and_mode_of_genome_evolution_in_the_budding_yeast_subphylum/5854791
Saccharomycotina	Dipodascus albidus	NRRL Y-12859	PPJE00000000		https://figshare.com/articles/Tempo_and_mode_of_genome_evolution_in_the_budding_yeast_subphylum/5854792
Saccharomycotina	Dipodascus geniculatus	NRRL Y-17628	PPOV00000000		https://figshare.com/articles/Tempo_and_mode_of_genome_evolution_in_the_budding_yeast_subphylum/5854793
Saccharomycotina	Eremothecium coryli	CBS 5749	NCBI		https://figshare.com/articles/Tempo_and_mode_of_genome_evolution_in_the_budding_yeast_subphylum/5854794
Saccharomycotina	Eremothecium cymbalariae	DBVPG 7215	NCBI		https://figshare.com/articles/Tempo_and_mode_of_genome_evolution_in_the_budding_yeast_subphylum/5854795
Saccharomycotina	Eremothecium gossypii	ATCC 10895	Genolevures		https://figshare.com/articles/Tempo_and_mode_of_genome_evolution_in_the_budding_yeast_subphylum/5854796
Saccharomycotina	Eremothecium sinecaudum	ATCC 58844	NCBI		https://figshare.com/articles/Tempo_and_mode_of_genome_evolution_in_the_budding_yeast_subphylum/5854797
Saccharomycotina	Geotrichum candidum	CLIB 918	NCBI		https://figshare.com/articles/Tempo_and_mode_of_genome_evolution_in_the_budding_yeast_subphylum/5854798
Saccharomycotina	Groenewaldozyma salmanticensis	NRRL Y-17090	PPNW00000000		https://figshare.com/articles/Tempo_and_mode_of_genome_evolution_in_the_budding_yeast_subphylum/5854799
Saccharomycotina	Hanseniaspora clermontiae	NRRL Y-27515	PPLD00000000		https://figshare.com/articles/Tempo_and_mode_of_genome_evolution_in_the_budding_yeast_subphylum/5854800
Saccharomycotina	Hanseniaspora osmophila	NRRL Y-1613	PPLC00000000		https://figshare.com/articles/Tempo_and_mode_of_genome_evolution_in_the_budding_yeast_subphylum/5854801
Saccharomycotina	Hanseniaspora pseudoguilliermondii	NRRL Y-63756	PPNX00000000		https://figshare.com/articles/Tempo_and_mode_of_genome_evolution_in_the_budding_yeast_subphylum/5854802
Saccharomycotina	Hanseniaspora singularis	NRRL Y-63757	PPNY00000000		https://figshare.com/articles/Tempo_and_mode_of_genome_evolution_in_the_budding_yeast_subphylum/5854803
Saccharomycotina	Hanseniaspora uvarum	DSMZ 2768	NCBI		https://figshare.com/articles/Tempo_and_mode_of_genome_evolution_in_the_budding_yeast_subphylum/5854804
Saccharomycotina	Hanseniaspora valbyensis	NRRL Y-1626	JGI		https://figshare.com/articles/Tempo_and_mode_of_genome_evolution_in_the_budding_yeast_subphylum/5854805
Saccharomycotina	Hanseniaspora vineae	T02/19AF	JGI		https://figshare.com/articles/Tempo_and_mode_of_genome_evolution_in_the_budding_yeast_subphylum/5854806
Saccharomycotina	Hyphopichia burtonii	NRRL Y-1933	JGI		https://figshare.com/articles/Tempo_and_mode_of_genome_evolution_in_the_budding_yeast_subphylum/5854807
Saccharomycotina	Hyphopichia heimii	NRRL Y-7502	PPMQ00000000		https://figshare.com/articles/Tempo_and_mode_of_genome_evolution_in_the_budding_yeast_subphylum/5854808
Saccharomycotina	Hyphopichia homilentoma	JCM 1507	GCA_001599095.1		https://figshare.com/articles/Tempo_and_mode_of_genome_evolution_in_the_budding_yeast_subphylum/5854809
Saccharomycotina	Kazachstania aerobia	NRRL Y-27976	PPOI00000000		https://figshare.com/articles/Tempo_and_mode_of_genome_evolution_in_the_budding_yeast_subphylum/5854810
Saccharomycotina	Kazachstania africana	CBS 2517	JGI		https://figshare.com/articles/Tempo_and_mode_of_genome_evolution_in_the_budding_yeast_subphylum/5854811
Saccharomycotina	Kazachstania bromeliacearum	NRRL Y-48836	PPOP00000000		https://figshare.com/articles/Tempo_and_mode_of_genome_evolution_in_the_budding_yeast_subphylum/5854812
Saccharomycotina	Kazachstania intestinalis	NRRL Y-48847	PPOJ00000000		https://figshare.com/articles/Tempo_and_mode_of_genome_evolution_in_the_budding_yeast_subphylum/5854813
Saccharomycotina	Kazachstania kunashirensis	NRRL Y-27209	PPOH00000000		https://figshare.com/articles/Tempo_and_mode_of_genome_evolution_in_the_budding_yeast_subphylum/5854814
Saccharomycotina	Kazachstania martiniae	NRRL Y-409	PPOM00000000		https://figshare.com/articles/Tempo_and_mode_of_genome_evolution_in_the_budding_yeast_subphylum/5854815
Saccharomycotina	Kazachstania naganishii	CBS 8797	Genolevures		https://figshare.com/articles/Tempo_and_mode_of_genome_evolution_in_the_budding_yeast_subphylum/5854816
Saccharomycotina	Kazachstania rosinii	NRRL Y-17919	PPOD00000000		https://figshare.com/articles/Tempo_and_mode_of_genome_evolution_in_the_budding_yeast_subphylum/5854817
Saccharomycotina	Kazachstania siamensis	NRRL Y-48842	PPOL00000000		https://figshare.com/articles/Tempo_and_mode_of_genome_evolution_in_the_budding_yeast_subphylum/5854818
Saccharomycotina	Kazachstania solicola	NRRL Y-27207	PPOG00000000		https://figshare.com/articles/Tempo_and_mode_of_genome_evolution_in_the_budding_yeast_subphylum/5854819
Saccharomycotina	Kazachstania spencerorum	NRRL Y-17920	PPOE00000000		https://figshare.com/articles/Tempo_and_mode_of_genome_evolution_in_the_budding_yeast_subphylum/5854820
Saccharomycotina	Kazachstania taianensis	NRRL Y-48846	PPOK00000000		https://figshare.com/articles/Tempo_and_mode_of_genome_evolution_in_the_budding_yeast_subphylum/5854821
Saccharomycotina	Kazachstania transvaalensis	NRRL Y-17245	PPXN00000000		https://figshare.com/articles/Tempo_and_mode_of_genome_evolution_in_the_budding_yeast_subphylum/5854822
Saccharomycotina	Kazachstania turicensis	NRRL Y-48834	PPOO00000000		https://figshare.com/articles/Tempo_and_mode_of_genome_evolution_in_the_budding_yeast_subphylum/5854823
Saccharomycotina	Kazachstania unispora	NRRL Y-1556	PPON00000000		https://figshare.com/articles/Tempo_and_mode_of_genome_evolution_in_the_budding_yeast_subphylum/5854824
Saccharomycotina	Kazachstania viticola	NRRL Y-27206	PPOF00000000		https://figshare.com/articles/Tempo_and_mode_of_genome_evolution_in_the_budding_yeast_subphylum/5854825
Saccharomycotina	Kazachstania yakushimaensis	NRRL Y-48837	PPOC00000000		https://figshare.com/articles/Tempo_and_mode_of_genome_evolution_in_the_budding_yeast_subphylum/5854826
Saccharomycotina	Hanseniaspora hatyaiensis	NRRL Y-63760	PPNQ00000000		https://figshare.com/articles/Tempo_and_mode_of_genome_evolution_in_the_budding_yeast_subphylum/5854827
Saccharomycotina	Kluyveromyces aestuarii	NRRL YB-4510	PPJO00000000		https://figshare.com/articles/Tempo_and_mode_of_genome_evolution_in_the_budding_yeast_subphylum/5854828
Saccharomycotina	Kluyveromyces dobzhanskii	NRRL Y-1974	PPJP00000000		https://figshare.com/articles/Tempo_and_mode_of_genome_evolution_in_the_budding_yeast_subphylum/5854829
Saccharomycotina	Kluyveromyces lactis	CBS 2359	Genolevures		https://figshare.com/articles/Tempo_and_mode_of_genome_evolution_in_the_budding_yeast_subphylum/5854830
Saccharomycotina	Kluyveromyces marxianus	DMB1	NCBI		https://figshare.com/articles/Tempo_and_mode_of_genome_evolution_in_the_budding_yeast_subphylum/5854831
Saccharomycotina	Kodamaea laetipori	NRRL Y-27713	PPJF00000000		https://figshare.com/articles/Tempo_and_mode_of_genome_evolution_in_the_budding_yeast_subphylum/5854832
Saccharomycotina	Kodamaea ohmeri	NRRL Y-1932	PPNN00000000		https://figshare.com/articles/Tempo_and_mode_of_genome_evolution_in_the_budding_yeast_subphylum/5854833
Saccharomycotina	Komagataella phaffii	GS115	NCBI		https://figshare.com/articles/Tempo_and_mode_of_genome_evolution_in_the_budding_yeast_subphylum/5854834
Saccharomycotina	Komagataella populi	NRRL YB-455	PPIA00000000		https://figshare.com/articles/Tempo_and_mode_of_genome_evolution_in_the_budding_yeast_subphylum/5854835
Saccharomycotina	Komagataella pseudopastoris	NRRL Y-27603	PPKX00000000		https://figshare.com/articles/Tempo_and_mode_of_genome_evolution_in_the_budding_yeast_subphylum/5854836
Saccharomycotina	Kregervanrija delftensis	NRRL Y-7119	PPNL00000000		https://figshare.com/articles/Tempo_and_mode_of_genome_evolution_in_the_budding_yeast_subphylum/5854837
Saccharomycotina	Kregervanrija fluxuum	NRRL YB-4273	PPNM00000000		https://figshare.com/articles/Tempo_and_mode_of_genome_evolution_in_the_budding_yeast_subphylum/5854838
Saccharomycotina	Kuraishia capsulata	CBS 1993	Genolevures		https://figshare.com/articles/Tempo_and_mode_of_genome_evolution_in_the_budding_yeast_subphylum/5854839
Saccharomycotina	Kuraishia molischiana	NRRL Y-27899	PPKW00000000		https://figshare.com/articles/Tempo_and_mode_of_genome_evolution_in_the_budding_yeast_subphylum/5854840
Saccharomycotina	Kuraishia ogatae	NRRL Y-48474	PPKV00000000		https://figshare.com/articles/Tempo_and_mode_of_genome_evolution_in_the_budding_yeast_subphylum/5854841
Saccharomycotina	Kurtzmaniella cleridarum	NRRL Y-48386	PPNG00000000		https://figshare.com/articles/Tempo_and_mode_of_genome_evolution_in_the_budding_yeast_subphylum/5854842
Saccharomycotina	Lachancea cidri	CBS 2950	Genolevures		https://figshare.com/articles/Tempo_and_mode_of_genome_evolution_in_the_budding_yeast_subphylum/5854843
Saccharomycotina	Lachancea dasiensis	CBS 10888	Genolevures		https://figshare.com/articles/Tempo_and_mode_of_genome_evolution_in_the_budding_yeast_subphylum/5854844
Saccharomycotina	Lachancea fantastica nom. nud.	CBS 6924	Genolevures		https://figshare.com/articles/Tempo_and_mode_of_genome_evolution_in_the_budding_yeast_subphylum/5854845
Saccharomycotina	Lachancea fermentati	CBS 6772	Genolevures		https://figshare.com/articles/Tempo_and_mode_of_genome_evolution_in_the_budding_yeast_subphylum/5854846
Saccharomycotina	Lachancea kluyveri	CBS 3082	Genolevures		https://figshare.com/articles/Tempo_and_mode_of_genome_evolution_in_the_budding_yeast_subphylum/5854847
Saccharomycotina	Lachancea lanzarotensis	CBS 12615	NCBI		https://figshare.com/articles/Tempo_and_mode_of_genome_evolution_in_the_budding_yeast_subphylum/5854848
Saccharomycotina	Lachancea meyersii	CBS 8951	Genolevures		https://figshare.com/articles/Tempo_and_mode_of_genome_evolution_in_the_budding_yeast_subphylum/5854849
Saccharomycotina	Lachancea mirantina	CBS 11717	Genolevures		https://figshare.com/articles/Tempo_and_mode_of_genome_evolution_in_the_budding_yeast_subphylum/5854850
Saccharomycotina	Lachancea nothofagi	CBS 11611	Genolevures		https://figshare.com/articles/Tempo_and_mode_of_genome_evolution_in_the_budding_yeast_subphylum/5854851
Saccharomycotina	Lachancea quebecensis	LL2013_164	Genolevures		https://figshare.com/articles/Tempo_and_mode_of_genome_evolution_in_the_budding_yeast_subphylum/5854852
Saccharomycotina	Lachancea thermotolerans	CBS 6340	Genolevures		https://figshare.com/articles/Tempo_and_mode_of_genome_evolution_in_the_budding_yeast_subphylum/5854853
Saccharomycotina	Lachancea waltii	NCYC 2644	NCBI		https://figshare.com/articles/Tempo_and_mode_of_genome_evolution_in_the_budding_yeast_subphylum/5854854
Saccharomycotina	Lipomyces arxii	NRRL Y-17921	PPJT00000000		https://figshare.com/articles/Tempo_and_mode_of_genome_evolution_in_the_budding_yeast_subphylum/5854855
Saccharomycotina	Lipomyces doorenjongii	NRRL Y-27504	PPJU00000000		https://figshare.com/articles/Tempo_and_mode_of_genome_evolution_in_the_budding_yeast_subphylum/5854856
Saccharomycotina	Lipomyces japonicus	NRRL Y-17848	PPJV00000000		https://figshare.com/articles/Tempo_and_mode_of_genome_evolution_in_the_budding_yeast_subphylum/5854857
Saccharomycotina	Lipomyces kononenkoae	NRRL Y-11553	PPJW00000000		https://figshare.com/articles/Tempo_and_mode_of_genome_evolution_in_the_budding_yeast_subphylum/5854858
Saccharomycotina	Lipomyces lipofer	NRRL Y-11555	PPJX00000000		https://figshare.com/articles/Tempo_and_mode_of_genome_evolution_in_the_budding_yeast_subphylum/5854859
Saccharomycotina	Lipomyces mesembrius	NRRL Y-27506	PPJS00000000		https://figshare.com/articles/Tempo_and_mode_of_genome_evolution_in_the_budding_yeast_subphylum/5854860
Saccharomycotina	Lipomyces oligophaga	NRRL Y-17247	PPJR00000000		https://figshare.com/articles/Tempo_and_mode_of_genome_evolution_in_the_budding_yeast_subphylum/5854861
Saccharomycotina	Lipomyces starkeyi	NRRL Y-11557	JGI		https://figshare.com/articles/Tempo_and_mode_of_genome_evolution_in_the_budding_yeast_subphylum/5854862
Saccharomycotina	Lipomyces suomiensis	NRRL Y-17356	PPJQ00000000		https://figshare.com/articles/Tempo_and_mode_of_genome_evolution_in_the_budding_yeast_subphylum/5854863
Saccharomycotina	Lodderomyces elongisporus	CBS 2605	NCBI		https://figshare.com/articles/Tempo_and_mode_of_genome_evolution_in_the_budding_yeast_subphylum/5854864
Saccharomycotina	Magnusiomyces tetraspermus	NRRL Y-7288	PPOU00000000		https://figshare.com/articles/Tempo_and_mode_of_genome_evolution_in_the_budding_yeast_subphylum/5854865
Saccharomycotina	Martiniozyma abiesophila	NRRL Y-11514	PPIT00000000		https://figshare.com/articles/Tempo_and_mode_of_genome_evolution_in_the_budding_yeast_subphylum/5854866
Saccharomycotina	Metschnikowia aberdeeniae	SUB 05-213.1	NCBI		https://figshare.com/articles/Tempo_and_mode_of_genome_evolution_in_the_budding_yeast_subphylum/5854867
Saccharomycotina	Metschnikowia arizonensis	UWOPS 99-103.4	NCBI		https://figshare.com/articles/Tempo_and_mode_of_genome_evolution_in_the_budding_yeast_subphylum/5854868
Saccharomycotina	Metschnikowia bicuspidata var. bicuspidata	NRRL YB-4993	JGI		https://figshare.com/articles/Tempo_and_mode_of_genome_evolution_in_the_budding_yeast_subphylum/5854869
Saccharomycotina	Metschnikowia borealis	SUB 99-207.1	NCBI		https://figshare.com/articles/Tempo_and_mode_of_genome_evolution_in_the_budding_yeast_subphylum/5854870
Saccharomycotina	Metschnikowia bowlesiae	UWOPS 12-619.1	NCBI		https://figshare.com/articles/Tempo_and_mode_of_genome_evolution_in_the_budding_yeast_subphylum/5854871
Saccharomycotina	Metschnikowia cerradonensis	UFMG 03-T67.1	NCBI		https://figshare.com/articles/Tempo_and_mode_of_genome_evolution_in_the_budding_yeast_subphylum/5854872
Saccharomycotina	Metschnikowia continentalis	UWOPS 95-402.1	NCBI		https://figshare.com/articles/Tempo_and_mode_of_genome_evolution_in_the_budding_yeast_subphylum/5854873
Saccharomycotina	Metschnikowia dekortorum	UWOPS 01-142b3	NCBI		https://figshare.com/articles/Tempo_and_mode_of_genome_evolution_in_the_budding_yeast_subphylum/5854874
Saccharomycotina	Metschnikowia drakensbergensis	EBD-CdVSA10-2A	NCBI		https://figshare.com/articles/Tempo_and_mode_of_genome_evolution_in_the_budding_yeast_subphylum/5854875
Saccharomycotina	Metschnikowia hamakuensis	UWOPS 04-199.1	NCBI		https://figshare.com/articles/Tempo_and_mode_of_genome_evolution_in_the_budding_yeast_subphylum/5854876
Saccharomycotina	Metschnikowia hawaiiensis	UWOPS 87-2203.2	NCBI		https://figshare.com/articles/Tempo_and_mode_of_genome_evolution_in_the_budding_yeast_subphylum/5854877
Saccharomycotina	Metschnikowia hibisci	UWOPS 95-797.2	NCBI		https://figshare.com/articles/Tempo_and_mode_of_genome_evolution_in_the_budding_yeast_subphylum/5854878
Saccharomycotina	Metschnikowia ipomoeae	UWOPS 99-324.1	NCBI		https://figshare.com/articles/Tempo_and_mode_of_genome_evolution_in_the_budding_yeast_subphylum/5854879
Saccharomycotina	Metschnikowia kamakouana	UWOPS 04-112.5	NCBI		https://figshare.com/articles/Tempo_and_mode_of_genome_evolution_in_the_budding_yeast_subphylum/5854880
Saccharomycotina	Metschnikowia kipukae	UWOPS 00-669.2	NCBI		https://figshare.com/articles/Tempo_and_mode_of_genome_evolution_in_the_budding_yeast_subphylum/5854881
Saccharomycotina	Metschnikowia lochheadii	UWOPS 99-661.1	NCBI		https://figshare.com/articles/Tempo_and_mode_of_genome_evolution_in_the_budding_yeast_subphylum/5854882
Saccharomycotina	Metschnikowia matae var. maris	UFMG-CM-Y397	NCBI		https://figshare.com/articles/Tempo_and_mode_of_genome_evolution_in_the_budding_yeast_subphylum/5854883
Saccharomycotina	Metschnikowia matae var. matae	UFMG-CM-Y391	NCBI		https://figshare.com/articles/Tempo_and_mode_of_genome_evolution_in_the_budding_yeast_subphylum/5854884
Saccharomycotina	Metschnikowia mauinuiana	UWOPS 04-190.1	NCBI		https://figshare.com/articles/Tempo_and_mode_of_genome_evolution_in_the_budding_yeast_subphylum/5854885
Saccharomycotina	Metschnikowia proteae	EBD-T1Y1	NCBI		https://figshare.com/articles/Tempo_and_mode_of_genome_evolution_in_the_budding_yeast_subphylum/5854886
Saccharomycotina	Metschnikowia santaceciliae	UWOPS 01-517a1	NCBI		https://figshare.com/articles/Tempo_and_mode_of_genome_evolution_in_the_budding_yeast_subphylum/5854887
Saccharomycotina	Metschnikowia shivogae	UWOPS 04-310.1	NCBI		https://figshare.com/articles/Tempo_and_mode_of_genome_evolution_in_the_budding_yeast_subphylum/5854888
Saccharomycotina	Metschnikowia similis	UWOPS 03-133.4	NCBI		https://figshare.com/articles/Tempo_and_mode_of_genome_evolution_in_the_budding_yeast_subphylum/5854889
Saccharomycotina	Meyerozyma caribbica	NRRL Y-27274	PPNE00000000		https://figshare.com/articles/Tempo_and_mode_of_genome_evolution_in_the_budding_yeast_subphylum/5854890
Saccharomycotina	Meyerozyma guilliermondii	ATCC 6260	NCBI		https://figshare.com/articles/Tempo_and_mode_of_genome_evolution_in_the_budding_yeast_subphylum/5854891
Saccharomycotina	Middelhovenomyces tepae	NRRL Y-17670	PPNF00000000		https://figshare.com/articles/Tempo_and_mode_of_genome_evolution_in_the_budding_yeast_subphylum/5854892
Saccharomycotina	Millerozyma acaciae	JCM 10732	GCA_001600675.1		https://figshare.com/articles/Tempo_and_mode_of_genome_evolution_in_the_budding_yeast_subphylum/5854893
Saccharomycotina	Nadsonia fulvescens var. elongata	DSMZ 6958	JGI		https://figshare.com/articles/Tempo_and_mode_of_genome_evolution_in_the_budding_yeast_subphylum/5854894
Saccharomycotina	Nadsonia fulvescens var. fulvescens	NRRL Y-12810	PPIV00000000		https://figshare.com/articles/Tempo_and_mode_of_genome_evolution_in_the_budding_yeast_subphylum/5854895
Saccharomycotina	Nakaseomyces bacillisporus	CBS 7720	Genolevures		https://figshare.com/articles/Tempo_and_mode_of_genome_evolution_in_the_budding_yeast_subphylum/5854896
Saccharomycotina	Nakaseomyces delphensis	CBS 2170	Genolevures		https://figshare.com/articles/Tempo_and_mode_of_genome_evolution_in_the_budding_yeast_subphylum/5854897
Saccharomycotina	Nakazawaea holstii	NRRL Y-2155	PPKU00000000		https://figshare.com/articles/Tempo_and_mode_of_genome_evolution_in_the_budding_yeast_subphylum/5854898
Saccharomycotina	Nakazawaea peltata	JCM 9829	GCA_001599355.1		https://figshare.com/articles/Tempo_and_mode_of_genome_evolution_in_the_budding_yeast_subphylum/5854899
Saccharomycotina	Naumovozyma castellii	CBS 4309	Genolevures		https://figshare.com/articles/Tempo_and_mode_of_genome_evolution_in_the_budding_yeast_subphylum/5854900
Saccharomycotina	Naumovozyma dairenensis	CBS 421	NCBI		https://figshare.com/articles/Tempo_and_mode_of_genome_evolution_in_the_budding_yeast_subphylum/5854901
Saccharomycotina	Ogataea glucozyma	NRRL YB-2185	PPKO00000000		https://figshare.com/articles/Tempo_and_mode_of_genome_evolution_in_the_budding_yeast_subphylum/5854902
Saccharomycotina	Ogataea henricii	NRRL YB-2194	PPHT00000000		https://figshare.com/articles/Tempo_and_mode_of_genome_evolution_in_the_budding_yeast_subphylum/5854903
Saccharomycotina	Ogataea kodamae	NRRL Y-17234	PPKP00000000		https://figshare.com/articles/Tempo_and_mode_of_genome_evolution_in_the_budding_yeast_subphylum/5854904
Saccharomycotina	Ogataea methanolica	JCM 10240	GCA_001600755.1		https://figshare.com/articles/Tempo_and_mode_of_genome_evolution_in_the_budding_yeast_subphylum/5854905
Saccharomycotina	Ogataea methylivora	NRRL Y-17250	PPKQ00000000		https://figshare.com/articles/Tempo_and_mode_of_genome_evolution_in_the_budding_yeast_subphylum/5854906
Saccharomycotina	Ogataea minuta	NRRL Y-411	PPKR00000000		https://figshare.com/articles/Tempo_and_mode_of_genome_evolution_in_the_budding_yeast_subphylum/5854907
Saccharomycotina	Ogataea naganishii	NRRL Y-7654	PPKS00000000		https://figshare.com/articles/Tempo_and_mode_of_genome_evolution_in_the_budding_yeast_subphylum/5854908
Saccharomycotina	Ogataea nitratoaversa	NRRL Y-48449	PPIW00000000		https://figshare.com/articles/Tempo_and_mode_of_genome_evolution_in_the_budding_yeast_subphylum/5854909
Saccharomycotina	Ogataea nonfermentans	NRRL YB-2203	PPKT00000000		https://figshare.com/articles/Tempo_and_mode_of_genome_evolution_in_the_budding_yeast_subphylum/5854910
Saccharomycotina	Ogataea parapolymorpha	DL-1	NCBI		https://figshare.com/articles/Tempo_and_mode_of_genome_evolution_in_the_budding_yeast_subphylum/5854911
Saccharomycotina	Ogataea philodendri	NRRL Y-7210	PPKN00000000		https://figshare.com/articles/Tempo_and_mode_of_genome_evolution_in_the_budding_yeast_subphylum/5854912
Saccharomycotina	Ogataea pilisensis	NRRL Y-27598	PPKM00000000		https://figshare.com/articles/Tempo_and_mode_of_genome_evolution_in_the_budding_yeast_subphylum/5854913
Saccharomycotina	Ogataea pini	NRRL Y-11528	PPKL00000000		https://figshare.com/articles/Tempo_and_mode_of_genome_evolution_in_the_budding_yeast_subphylum/5854914
Saccharomycotina	Ogataea polymorpha	NCYC 495 leu1.1	JGI		https://figshare.com/articles/Tempo_and_mode_of_genome_evolution_in_the_budding_yeast_subphylum/5854915
Saccharomycotina	Ogataea populialbae	NRRL Y-48632	PPIX00000000		https://figshare.com/articles/Tempo_and_mode_of_genome_evolution_in_the_budding_yeast_subphylum/5854916
Saccharomycotina	Ogataea ramenticola	NRRL YB-1985	PPKK00000000		https://figshare.com/articles/Tempo_and_mode_of_genome_evolution_in_the_budding_yeast_subphylum/5854917
Saccharomycotina	Ogataea trehaloabstinens	NRRL Y-27595	PPKJ00000000		https://figshare.com/articles/Tempo_and_mode_of_genome_evolution_in_the_budding_yeast_subphylum/5854918
Saccharomycotina	Ogataea trehalophila	NRRL Y-6781	PPKI00000000		https://figshare.com/articles/Tempo_and_mode_of_genome_evolution_in_the_budding_yeast_subphylum/5854919
Saccharomycotina	Ogataea zsoltii	NRRL Y-27601	PPKH00000000		https://figshare.com/articles/Tempo_and_mode_of_genome_evolution_in_the_budding_yeast_subphylum/5854920
Saccharomycotina	Pachysolen tannophilus	NRRL Y-2460	JGI		https://figshare.com/articles/Tempo_and_mode_of_genome_evolution_in_the_budding_yeast_subphylum/5854921
Saccharomycotina	Peterozyma toletana	NRRL YB-4247	PPKG00000000		https://figshare.com/articles/Tempo_and_mode_of_genome_evolution_in_the_budding_yeast_subphylum/5854922
Saccharomycotina	Peterozyma xylosa	NRRL Y-12939	PPKF00000000		https://figshare.com/articles/Tempo_and_mode_of_genome_evolution_in_the_budding_yeast_subphylum/5854923
Saccharomycotina	Phaffomyces antillensis	NRRL Y-12881	PPNI00000000		https://figshare.com/articles/Tempo_and_mode_of_genome_evolution_in_the_budding_yeast_subphylum/5854924
Saccharomycotina	Phaffomyces opuntiae	NRRL Y-11707	PPNH00000000		https://figshare.com/articles/Tempo_and_mode_of_genome_evolution_in_the_budding_yeast_subphylum/5854925
Saccharomycotina	Phaffomyces thermotolerans	NRRL Y-11709	PPNJ00000000		https://figshare.com/articles/Tempo_and_mode_of_genome_evolution_in_the_budding_yeast_subphylum/5854926
Saccharomycotina	Pichia exigua	NRRL Y-10920	PPIS00000000		https://figshare.com/articles/Tempo_and_mode_of_genome_evolution_in_the_budding_yeast_subphylum/5854927
Saccharomycotina	Pichia heedii	NRRL Y-10967	PPIR00000000		https://figshare.com/articles/Tempo_and_mode_of_genome_evolution_in_the_budding_yeast_subphylum/5854928
Saccharomycotina	Pichia kudriavzevii	NRRL Y-5396	PPIQ00000000		https://figshare.com/articles/Tempo_and_mode_of_genome_evolution_in_the_budding_yeast_subphylum/5854929
Saccharomycotina	Pichia membranifaciens	CBS 107	JGI		https://figshare.com/articles/Tempo_and_mode_of_genome_evolution_in_the_budding_yeast_subphylum/5854930
Saccharomycotina	Pichia nakasei	NRRL Y-7686	PPIP00000000		https://figshare.com/articles/Tempo_and_mode_of_genome_evolution_in_the_budding_yeast_subphylum/5854931
Saccharomycotina	Pichia norvegensis	NRRL Y-7687	PPIO00000000		https://figshare.com/articles/Tempo_and_mode_of_genome_evolution_in_the_budding_yeast_subphylum/5854932
Saccharomycotina	Pichia occidentalis	NRRL Y-7552	PPIN00000000		https://figshare.com/articles/Tempo_and_mode_of_genome_evolution_in_the_budding_yeast_subphylum/5854933
Saccharomycotina	Pichia terricola	NRRL YB-4310	PPMO00000000		https://figshare.com/articles/Tempo_and_mode_of_genome_evolution_in_the_budding_yeast_subphylum/5854934
Saccharomycotina	Priceomyces carsonii	NRRL YB-4275	PPMM00000000		https://figshare.com/articles/Tempo_and_mode_of_genome_evolution_in_the_budding_yeast_subphylum/5854935
Saccharomycotina	Priceomyces castillae	NRRL Y-7501	PPMN00000000		https://figshare.com/articles/Tempo_and_mode_of_genome_evolution_in_the_budding_yeast_subphylum/5854936
Saccharomycotina	Priceomyces haplophilus	JCM 1635	GCA_001599895.1		https://figshare.com/articles/Tempo_and_mode_of_genome_evolution_in_the_budding_yeast_subphylum/5854937
Saccharomycotina	Priceomyces medius	NRRL Y-7122	PPIF00000000		https://figshare.com/articles/Tempo_and_mode_of_genome_evolution_in_the_budding_yeast_subphylum/5854938
Saccharomycotina	Saccharomyces arboricola	CBS 10644	NCBI		https://figshare.com/articles/Tempo_and_mode_of_genome_evolution_in_the_budding_yeast_subphylum/5854939
Saccharomycotina	Saccharomyces cerevisiae	S288C	SGD		https://figshare.com/articles/Tempo_and_mode_of_genome_evolution_in_the_budding_yeast_subphylum/5854940
Saccharomycotina	Saccharomyces eubayanus	FM1318	NCBI		https://figshare.com/articles/Tempo_and_mode_of_genome_evolution_in_the_budding_yeast_subphylum/5854941
Saccharomycotina	Saccharomyces kudriavzevii	IFO 1802 MATα hoΔ::natMX	SSS		https://figshare.com/articles/Tempo_and_mode_of_genome_evolution_in_the_budding_yeast_subphylum/5854942
Saccharomycotina	Saccharomyces mikatae	IFO 1815	SSS		https://figshare.com/articles/Tempo_and_mode_of_genome_evolution_in_the_budding_yeast_subphylum/5854943
Saccharomycotina	Saccharomyces paradoxus	CBS 432	SSS		https://figshare.com/articles/Tempo_and_mode_of_genome_evolution_in_the_budding_yeast_subphylum/5854944
Saccharomycotina	Saccharomyces uvarum	JRY9189	SSS		https://figshare.com/articles/Tempo_and_mode_of_genome_evolution_in_the_budding_yeast_subphylum/5854945
Saccharomycotina	Saccharomycopsis capsularis	NRRL Y-17639	PPIG00000000		https://figshare.com/articles/Tempo_and_mode_of_genome_evolution_in_the_budding_yeast_subphylum/5854946
Saccharomycotina	Saccharomycopsis malanga	JCM 7620	GCA_001599215.1		https://figshare.com/articles/Tempo_and_mode_of_genome_evolution_in_the_budding_yeast_subphylum/5854947
Saccharomycotina	Saprochaete clavata	CNRMA 12.647	NCBI		https://figshare.com/articles/Tempo_and_mode_of_genome_evolution_in_the_budding_yeast_subphylum/5854948
Saccharomycotina	Saturnispora dispora	NRRL Y-1447	PPND00000000		https://figshare.com/articles/Tempo_and_mode_of_genome_evolution_in_the_budding_yeast_subphylum/5854949
Saccharomycotina	Saturnispora hagleri	NRRL Y-27828	PPIH00000000		https://figshare.com/articles/Tempo_and_mode_of_genome_evolution_in_the_budding_yeast_subphylum/5854950
Saccharomycotina	Saturnispora mendoncae	NRRL Y-11515	PPII00000000		https://figshare.com/articles/Tempo_and_mode_of_genome_evolution_in_the_budding_yeast_subphylum/5854951
Saccharomycotina	Saturnispora saitoi	NRRL Y-6671	PPIJ00000000		https://figshare.com/articles/Tempo_and_mode_of_genome_evolution_in_the_budding_yeast_subphylum/5854952
Saccharomycotina	Saturnispora serradocipensis	NRRL Y-48717	PPIK00000000		https://figshare.com/articles/Tempo_and_mode_of_genome_evolution_in_the_budding_yeast_subphylum/5854953
Saccharomycotina	Saturnispora silvae	NRRL Y-6725	PPIL00000000		https://figshare.com/articles/Tempo_and_mode_of_genome_evolution_in_the_budding_yeast_subphylum/5854954
Saccharomycotina	Saturnispora zaruensis	NRRL Y-7008	PPIM00000000		https://figshare.com/articles/Tempo_and_mode_of_genome_evolution_in_the_budding_yeast_subphylum/5854955
Saccharomycotina	Scheffersomyces lignosus	JCM 9837	GCA_001599395.1		https://figshare.com/articles/Tempo_and_mode_of_genome_evolution_in_the_budding_yeast_subphylum/5854956
Saccharomycotina	Scheffersomyces stipitis	CBS 6054	JGI		https://figshare.com/articles/Tempo_and_mode_of_genome_evolution_in_the_budding_yeast_subphylum/5854957
Saccharomycotina	Spathaspora arborariae	UFMG-HM19.1A	NCBI		https://figshare.com/articles/Tempo_and_mode_of_genome_evolution_in_the_budding_yeast_subphylum/5854958
Saccharomycotina	Spathaspora girioi	UFMG-CM-Y302	NCBI		https://figshare.com/articles/Tempo_and_mode_of_genome_evolution_in_the_budding_yeast_subphylum/5854959
Saccharomycotina	Spathaspora gorwiae	UFMG-CM-Y312	NCBI		https://figshare.com/articles/Tempo_and_mode_of_genome_evolution_in_the_budding_yeast_subphylum/5854960
Saccharomycotina	Spathaspora hagerdaliae	UFMG-CM-Y303	NCBI		https://figshare.com/articles/Tempo_and_mode_of_genome_evolution_in_the_budding_yeast_subphylum/5854961
Saccharomycotina	Spathaspora passalidarum	NRRL Y-27907	JGI		https://figshare.com/articles/Tempo_and_mode_of_genome_evolution_in_the_budding_yeast_subphylum/5854962
Saccharomycotina	Spencermartinsiella europaea	NRRL Y-48265	PPIE00000000		https://figshare.com/articles/Tempo_and_mode_of_genome_evolution_in_the_budding_yeast_subphylum/5854963
Saccharomycotina	Sporopachydermia lactativora	NRRL Y-11591	PPID00000000		https://figshare.com/articles/Tempo_and_mode_of_genome_evolution_in_the_budding_yeast_subphylum/5854964
Saccharomycotina	Sporopachydermia quercuum	JCM 9486	GCA_001599295.1		https://figshare.com/articles/Tempo_and_mode_of_genome_evolution_in_the_budding_yeast_subphylum/5854965
Saccharomycotina	Starmera amethionina	NRRL Y-10978	PPNC00000000		https://figshare.com/articles/Tempo_and_mode_of_genome_evolution_in_the_budding_yeast_subphylum/5854966
Saccharomycotina	Starmera quercuum	NRRL YB-4281	PPIB00000000		https://figshare.com/articles/Tempo_and_mode_of_genome_evolution_in_the_budding_yeast_subphylum/5854967
Saccharomycotina	Starmerella apicola	NRRL Y-50540	NCBI		https://figshare.com/articles/Tempo_and_mode_of_genome_evolution_in_the_budding_yeast_subphylum/5854968
Saccharomycotina	Starmerella bombicola	JCM 9596	GCA_001599315.1		https://figshare.com/articles/Tempo_and_mode_of_genome_evolution_in_the_budding_yeast_subphylum/5854969
Saccharomycotina	Sugiyamaella lignohabitans	CBS 10342	NCBI		https://figshare.com/articles/Tempo_and_mode_of_genome_evolution_in_the_budding_yeast_subphylum/5854970
Saccharomycotina	Suhomyces canberraensis	NRRL YB-2417	PPLP00000000		https://figshare.com/articles/Tempo_and_mode_of_genome_evolution_in_the_budding_yeast_subphylum/5854971
Saccharomycotina	Suhomyces emberorum	NRRL Y-27606	PPLQ00000000		https://figshare.com/articles/Tempo_and_mode_of_genome_evolution_in_the_budding_yeast_subphylum/5854972
Saccharomycotina	Suhomyces pyralidae	NRRL Y-27085	PPLO00000000		https://figshare.com/articles/Tempo_and_mode_of_genome_evolution_in_the_budding_yeast_subphylum/5854973
Saccharomycotina	Suhomyces tanzawaensis	NRRL Y-17324	JGI		https://figshare.com/articles/Tempo_and_mode_of_genome_evolution_in_the_budding_yeast_subphylum/5854974
Saccharomycotina	Tetrapisispora blattae	CBS 6284	Genolevures		https://figshare.com/articles/Tempo_and_mode_of_genome_evolution_in_the_budding_yeast_subphylum/5854975
Saccharomycotina	Tetrapisispora fleetii	NRRL Y-27350	PPKB00000000		https://figshare.com/articles/Tempo_and_mode_of_genome_evolution_in_the_budding_yeast_subphylum/5854976
Saccharomycotina	Tetrapisispora iriomotensis	NRRL Y-27309	PPKC00000000		https://figshare.com/articles/Tempo_and_mode_of_genome_evolution_in_the_budding_yeast_subphylum/5854977
Saccharomycotina	Tetrapisispora namnaonensis	NRRL Y-27982	PPKD00000000		https://figshare.com/articles/Tempo_and_mode_of_genome_evolution_in_the_budding_yeast_subphylum/5854978
Saccharomycotina	Tetrapisispora phaffii	CBS 4417	NCBI		https://figshare.com/articles/Tempo_and_mode_of_genome_evolution_in_the_budding_yeast_subphylum/5854979
Saccharomycotina	Teunomyces cretensis	NRRL Y-27777	PPLT00000000		https://figshare.com/articles/Tempo_and_mode_of_genome_evolution_in_the_budding_yeast_subphylum/5854980
Saccharomycotina	Teunomyces gatunensis	NRRL Y-48064	PPLS00000000		https://figshare.com/articles/Tempo_and_mode_of_genome_evolution_in_the_budding_yeast_subphylum/5854981
Saccharomycotina	Teunomyces kruisii	NRRL Y-17087	PPLR00000000		https://figshare.com/articles/Tempo_and_mode_of_genome_evolution_in_the_budding_yeast_subphylum/5854982
Saccharomycotina	Tortispora caseinolytica	NRRL Y-17796	JGI		https://figshare.com/articles/Tempo_and_mode_of_genome_evolution_in_the_budding_yeast_subphylum/5854983
Saccharomycotina	Tortispora ganteri	NRRL Y-17035	PPNB00000000		https://figshare.com/articles/Tempo_and_mode_of_genome_evolution_in_the_budding_yeast_subphylum/5854984
Saccharomycotina	Tortispora starmeri	NRRL Y-63665	PPMJ00000000		https://figshare.com/articles/Tempo_and_mode_of_genome_evolution_in_the_budding_yeast_subphylum/5854985
Saccharomycotina	Torulaspora delbrueckii	CBS 1146	JGI		https://figshare.com/articles/Tempo_and_mode_of_genome_evolution_in_the_budding_yeast_subphylum/5854986
Saccharomycotina	Torulaspora franciscae	NRRL Y-17532	PPHX00000000		https://figshare.com/articles/Tempo_and_mode_of_genome_evolution_in_the_budding_yeast_subphylum/5854987
Saccharomycotina	Torulaspora maleeae	CBS 10694	PPNA00000000		https://figshare.com/articles/Tempo_and_mode_of_genome_evolution_in_the_budding_yeast_subphylum/5854988
Saccharomycotina	Torulaspora microellipsoides	NRRL Y-1549	PPMZ00000000		https://figshare.com/articles/Tempo_and_mode_of_genome_evolution_in_the_budding_yeast_subphylum/5854989
Saccharomycotina	Torulaspora pretoriensis	NRRL Y-17251	PPKE00000000		https://figshare.com/articles/Tempo_and_mode_of_genome_evolution_in_the_budding_yeast_subphylum/5854990
Saccharomycotina	Trigonopsis variabilis	NRRL Y-1579	PPXM00000000		https://figshare.com/articles/Tempo_and_mode_of_genome_evolution_in_the_budding_yeast_subphylum/5854991
Saccharomycotina	Trigonopsis vinaria	NRRL Y-5715	PPMK00000000		https://figshare.com/articles/Tempo_and_mode_of_genome_evolution_in_the_budding_yeast_subphylum/5854992
Saccharomycotina	Vanderwaltozyma polyspora	DSMZ 70294	NCBI		https://figshare.com/articles/Tempo_and_mode_of_genome_evolution_in_the_budding_yeast_subphylum/5854993
Saccharomycotina	Wickerhamia fluorescens	JCM 1821	GCA_001599155.1		https://figshare.com/articles/Tempo_and_mode_of_genome_evolution_in_the_budding_yeast_subphylum/5854994
Saccharomycotina	Wickerhamiella cacticola	NRRL Y-27362	PPIZ00000000		https://figshare.com/articles/Tempo_and_mode_of_genome_evolution_in_the_budding_yeast_subphylum/5854995
Saccharomycotina	Wickerhamiella domercqiae	JCM 9478	GCA_001599275.1		https://figshare.com/articles/Tempo_and_mode_of_genome_evolution_in_the_budding_yeast_subphylum/5854996
Saccharomycotina	Wickerhamiella infanticola	DS02	NCBI		https://figshare.com/articles/Tempo_and_mode_of_genome_evolution_in_the_budding_yeast_subphylum/5854997
Saccharomycotina	Wickerhamiella versatilis	JCM 5958	GCA_001600375.1		https://figshare.com/articles/Tempo_and_mode_of_genome_evolution_in_the_budding_yeast_subphylum/5854998
Saccharomycotina	Wickerhamomyces alni	NRRL Y-11625	PPMI00000000		https://figshare.com/articles/Tempo_and_mode_of_genome_evolution_in_the_budding_yeast_subphylum/5854999
Saccharomycotina	Wickerhamomyces anomalus	NRRL Y-366	JGI		https://figshare.com/articles/Tempo_and_mode_of_genome_evolution_in_the_budding_yeast_subphylum/5855000
Saccharomycotina	Wickerhamomyces bovis	NRRL YB-4184	PPMH00000000		https://figshare.com/articles/Tempo_and_mode_of_genome_evolution_in_the_budding_yeast_subphylum/5855001
Saccharomycotina	Wickerhamomyces canadensis	NRRL Y-1888	PPMU00000000		https://figshare.com/articles/Tempo_and_mode_of_genome_evolution_in_the_budding_yeast_subphylum/5855002
Saccharomycotina	Wickerhamomyces ciferrii	NRRL Y-1031	NCBI		https://figshare.com/articles/Tempo_and_mode_of_genome_evolution_in_the_budding_yeast_subphylum/5855003
Saccharomycotina	Wickerhamomyces hampshirensis	NRRL YB-4128	PPXL00000000		https://figshare.com/articles/Tempo_and_mode_of_genome_evolution_in_the_budding_yeast_subphylum/5855004
Saccharomycotina	Wickerhamomyces sp.	NRRL YB-2243	PPML00000000		https://figshare.com/articles/Tempo_and_mode_of_genome_evolution_in_the_budding_yeast_subphylum/5855005
Saccharomycotina	Yamadazyma nakazawae	NRRL Y-7903	PPMF00000000		https://figshare.com/articles/Tempo_and_mode_of_genome_evolution_in_the_budding_yeast_subphylum/5855006
Saccharomycotina	Yamadazyma philogaea	NRRL Y-7813	PPMV00000000		https://figshare.com/articles/Tempo_and_mode_of_genome_evolution_in_the_budding_yeast_subphylum/5855007
Saccharomycotina	Yamadazyma scolyti	NRRL Y-5512	PPMW00000000		https://figshare.com/articles/Tempo_and_mode_of_genome_evolution_in_the_budding_yeast_subphylum/5855008
Saccharomycotina	Yamadazyma tenuis	NRRL Y-1498	JGI		https://figshare.com/articles/Tempo_and_mode_of_genome_evolution_in_the_budding_yeast_subphylum/5855009
Saccharomycotina	Yarrowia bubula	NRRL Y-63668	PPMX00000000		https://figshare.com/articles/Tempo_and_mode_of_genome_evolution_in_the_budding_yeast_subphylum/5855010
Saccharomycotina	Yarrowia deformans	JCM 1694	GCA_001600075.1		https://figshare.com/articles/Tempo_and_mode_of_genome_evolution_in_the_budding_yeast_subphylum/5855011
Saccharomycotina	Yarrowia divulgata	NRRL Y-63741	PPMY00000000		https://figshare.com/articles/Tempo_and_mode_of_genome_evolution_in_the_budding_yeast_subphylum/5855012
Saccharomycotina	Yarrowia keelungensis	JCM 14894	GCA_001600195.1		https://figshare.com/articles/Tempo_and_mode_of_genome_evolution_in_the_budding_yeast_subphylum/5855013
Saccharomycotina	Yarrowia lipolytica	CLIB 122	Genolevures		https://figshare.com/articles/Tempo_and_mode_of_genome_evolution_in_the_budding_yeast_subphylum/5855014
Saccharomycotina	Yueomyces sinensis	NRRL Y-17406	PPMT00000000		https://figshare.com/articles/Tempo_and_mode_of_genome_evolution_in_the_budding_yeast_subphylum/5855015
Saccharomycotina	Zygoascus meyerae	NRRL Y-17319	PPMD00000000		https://figshare.com/articles/Tempo_and_mode_of_genome_evolution_in_the_budding_yeast_subphylum/5855016
Saccharomycotina	Zygoascus ofunaensis	NRRL Y-10998	PPMC00000000		https://figshare.com/articles/Tempo_and_mode_of_genome_evolution_in_the_budding_yeast_subphylum/5855017
Saccharomycotina	Zygosaccharomyces bailii	CBS 680	Genolevures		https://figshare.com/articles/Tempo_and_mode_of_genome_evolution_in_the_budding_yeast_subphylum/5855018
Saccharomycotina	Zygosaccharomyces bisporus	NRRL Y-12626	PPKA00000000		https://figshare.com/articles/Tempo_and_mode_of_genome_evolution_in_the_budding_yeast_subphylum/5855019
Saccharomycotina	Zygosaccharomyces kombuchaensis	NRRL YB-4811	PPJZ00000000		https://figshare.com/articles/Tempo_and_mode_of_genome_evolution_in_the_budding_yeast_subphylum/5855020
Saccharomycotina	Zygosaccharomyces rouxii	CBS 732	Genolevures		https://figshare.com/articles/Tempo_and_mode_of_genome_evolution_in_the_budding_yeast_subphylum/5855021
Saccharomycotina	Zygotorulaspora florentina	NRRL Y-1560	PPJY00000000		https://figshare.com/articles/Tempo_and_mode_of_genome_evolution_in_the_budding_yeast_subphylum/5855022
Saccharomycotina	Zygotorulaspora mrakii	NRRL Y-12654	PPHZ00000000		https://figshare.com/articles/Tempo_and_mode_of_genome_evolution_in_the_budding_yeast_subphylum/5855023
Taphrinomycotina	Neolecta irregularis DAH-3	DAH-3	GCA_001929475.1		ftp://ftp.ncbi.nlm.nih.gov/genomes/all/GCA/001/929/475/GCA_001929475.1_NeoIirr1.0/GCA_001929475.1_NeoIirr1.0_genomic.fna.gz
Taphrinomycotina	Pneumocystis jirovecii RU7	RU7	GCA_001477535.1		ftp://ftp.ncbi.nlm.nih.gov/genomes/all/GCA/001/477/535/GCA_001477535.1_Pneu_jiro_RU7_V2/GCA_001477535.1_Pneu_jiro_RU7_V2_genomic.fna.gz
Taphrinomycotina	Pneumocystis carinii B80	B80	GCA_001477545.1		ftp://ftp.ncbi.nlm.nih.gov/genomes/all/GCA/001/477/545/GCA_001477545.1_Pneu_cari_B80_V3/GCA_001477545.1_Pneu_cari_B80_V3_genomic.fna.gz
Taphrinomycotina	Pneumocystis murina B123	B123	GCA_000349005.2		ftp://ftp.ncbi.nlm.nih.gov/genomes/all/GCA/000/349/005/GCA_000349005.2_Pneumo_murina_B123_V4/GCA_000349005.2_Pneumo_murina_B123_V4_genomic.fna.gz
Taphrinomycotina	Schizosaccharomyces japonicus yFS275	yFS275	GCA_000149845.2		ftp://ftp.ncbi.nlm.nih.gov/genomes/all/GCA/000/149/845/GCA_000149845.2_SJ5/GCA_000149845.2_SJ5_genomic.fna.gz
Taphrinomycotina	Schizosaccharomyces octosporus yFS286	yFS286	GCA_000150505.2		ftp://ftp.ncbi.nlm.nih.gov/genomes/all/GCA/000/150/505/GCA_000150505.2_SO6/GCA_000150505.2_SO6_genomic.fna.gz
Taphrinomycotina	Schizosaccharomyces cryophilus OY26	OY26	GCA_000004155.2		ftp://ftp.ncbi.nlm.nih.gov/genomes/all/GCA/000/004/155/GCA_000004155.2_SCY4/GCA_000004155.2_SCY4_genomic.fna.gz
Taphrinomycotina	Taphrina populina JCM 22190	JCM 22190	GCA_000836195.1		ftp://ftp.ncbi.nlm.nih.gov/genomes/all/GCA/000/836/195/GCA_000836195.1_Tp_assembly_v1.1/GCA_000836195.1_Tp_assembly_v1.1_genomic.fna.gz
Taphrinomycotina	Protomyces lactucaedebilis	12-1054	GCA_002105105.1		ftp://ftp.ncbi.nlm.nih.gov/genomes/all/GCA/002/105/105/GCA_002105105.1_Prola1/GCA_002105105.1_Prola1_genomic.fna.gz
Taphrinomycotina	Schizosaccharomyces pombe	972h-	GCA_000002945.2		ftp://ftp.ncbi.nlm.nih.gov/genomes/all/GCA/000/002/945/GCA_000002945.2_ASM294v2/GCA_000002945.2_ASM294v2_genomic.fna.gz
Taphrinomycotina	Taphrina wiesneri JCM 22204	JCM 22204	GCA_000836135.1		ftp://ftp.ncbi.nlm.nih.gov/genomes/all/GCA/000/836/135/GCA_000836135.1_Tw_assembly_v1.1/GCA_000836135.1_Tw_assembly_v1.1_genomic.fna.gz
Taphrinomycotina	Taphrina flavorubra JCM 22207	JCM 22207	GCA_000836175.1		ftp://ftp.ncbi.nlm.nih.gov/genomes/all/GCA/000/836/175/GCA_000836175.1_Tf_assembly_v1.1/GCA_000836175.1_Tf_assembly_v1.1_genomic.fna.gz
Taphrinomycotina	Taphrina deformans JCM 22205	JCM22205	GCA_000836155.1		ftp://ftp.ncbi.nlm.nih.gov/genomes/all/GCA/000/836/155/GCA_000836155.1_Td_assembly_v1.1/GCA_000836155.1_Td_assembly_v1.1_genomic.fna.gz
Taphrinomycotina	Saitoella complicata NRRL Y-17804	NRRL Y-17804	GCA_001661265.1		ftp://ftp.ncbi.nlm.nih.gov/genomes/all/GCA/001/661/265/GCA_001661265.1_Saico1/GCA_001661265.1_Saico1_genomic.fna.gz
Agaricomycotina	Agaricus bisporus var bisporus	H97	GCA_000300575.1	https://www.ncbi.nlm.nih.gov/pubmed/23045686	https://genome.jgi.doe.gov/portal/Agabi_varbisH97_2/Agabi_varbisH97_2.download.ftp.html
Agaricomycotina	Agaricus bisporus var burnettii	JB137-S8	GCA_000300555.1	https://www.ncbi.nlm.nih.gov/pubmed/23045686	https://genome.jgi.doe.gov/portal/pages/dynamicOrganismDownload.jsf?organism=Agabi_varbur_1
Agaricomycotina	Amanita muscaria	Koide BX008	GCA_000827485.1	https://www.ncbi.nlm.nih.gov/pubmed/25706625	https://genome.jgi.doe.gov/portal/pages/dynamicOrganismDownload.jsf?organism=Amamu1
Agaricomycotina	Amanita thiersii	Skay4041	GCA_002554575.1	https://www.ncbi.nlm.nih.gov/pubmed/24923322	https://genome.jgi.doe.gov/portal/pages/dynamicOrganismDownload.jsf?organism=Amath1
Agaricomycotina	Armillaria cepistipes	B5	GCA_900157415.1	https://www.ncbi.nlm.nih.gov/pubmed/29085064	https://genome.jgi.doe.gov/portal/pages/dynamicOrganismDownload.jsf?organism=Armcep1
Agaricomycotina	Armillaria gallica	Ar21 2	GCA_002307695.1	https://www.ncbi.nlm.nih.gov/pubmed/29085064	https://genome.jgi.doe.gov/portal/pages/dynamicOrganismDownload.jsf?organism=Armga1
Agaricomycotina	Armillaria mellea	DSM 3731		https://www.ncbi.nlm.nih.gov/pubmed/23656496	https://genome.jgi.doe.gov/portal/pages/dynamicOrganismDownload.jsf?organism=Armme1_1
Agaricomycotina	Armillaria ostoyae	C18/9	GCA_900157425.1	https://www.ncbi.nlm.nih.gov/pubmed/29085064	https://genome.jgi.doe.gov/portal/pages/dynamicOrganismDownload.jsf?organism=Armosto1
Agaricomycotina	Armillaria solidipes	28 4	GCA_002307675.1	https://www.ncbi.nlm.nih.gov/pubmed/29085064	https://genome.jgi.doe.gov/portal/pages/dynamicOrganismDownload.jsf?organism=Armost1
Agaricomycotina	Auricularia subglabra	SS-5	GCA_000265015.1	https://www.ncbi.nlm.nih.gov/pubmed/22745431	https://genome.jgi.doe.gov/portal/pages/dynamicOrganismDownload.jsf?organism=Aurde3_1
Agaricomycotina	Auriculariopsis ampla	NL-1724	GCA_007026445.1	https://www.ncbi.nlm.nih.gov/pubmed/31257601	https://genome.jgi.doe.gov/portal/pages/dynamicOrganismDownload.jsf?organism=Auramp1
Agaricomycotina	Bjerkandera adusta			https://www.ncbi.nlm.nih.gov/pubmed/23935031	https://genome.jgi.doe.gov/portal/pages/dynamicOrganismDownload.jsf?organism=Bjead1_1
Agaricomycotina	Botryobasidium botryosum	FD-172 SS1	GCA_000697705.1	https://www.ncbi.nlm.nih.gov/pubmed/24958869	https://genome.jgi.doe.gov/portal/pages/dynamicOrganismDownload.jsf?organism=Botbo1
Agaricomycotina	Calocera cornea	HHB12733	GCA_001632435.1	https://www.ncbi.nlm.nih.gov/pubmed/26659563	https://genome.jgi.doe.gov/portal/pages/dynamicOrganismDownload.jsf?organism=Calco1
Agaricomycotina	Calocera viscosa	TUFC12733	GCA_001630345.1	https://www.ncbi.nlm.nih.gov/pubmed/26659563	https://genome.jgi.doe.gov/portal/pages/dynamicOrganismDownload.jsf?organism=Calvi1
Agaricomycotina	Ceriporiopsis (Gelatoporia) subvermispora	B	GCA_000320605.2	https://www.ncbi.nlm.nih.gov/pubmed/22434909	https://genome.jgi.doe.gov/portal/pages/dynamicOrganismDownload.jsf?organism=Cersu1
Agaricomycotina	Coniophora olivacea	MUCL 20566		https://www.ncbi.nlm.nih.gov/pubmed/29145801	https://genome.jgi.doe.gov/portal/pages/dynamicOrganismDownload.jsf?organism=Conol1
Agaricomycotina	Coniophora puteana	RWD-64-598 SS2	GCA_000271625.1	https://www.ncbi.nlm.nih.gov/pubmed/22745431	https://genome.jgi.doe.gov/portal/pages/dynamicOrganismDownload.jsf?organism=Conpu1
Agaricomycotina	Coprinopsis marcescibilis	CBS121175		https://www.ncbi.nlm.nih.gov/pubmed/30886374	https://genome.jgi.doe.gov/portal/pages/dynamicOrganismDownload.jsf?organism=Copmar1
Agaricomycotina	Coprinellus micaceus	FP101781	GCA_004369175.1	https://www.ncbi.nlm.nih.gov/pubmed/30886374	https://genome.jgi.doe.gov/portal/pages/dynamicOrganismDownload.jsf?organism=Copmic2
Agaricomycotina	Coprinopsis cinerea			https://www.ncbi.nlm.nih.gov/pubmed/26510163	https://genome.jgi.doe.gov/portal/pages/dynamicOrganismDownload.jsf?organism=Copci_AmutBmut1
Agaricomycotina	Coprinopsis cinerea		GCA_000182895.1	https://www.ncbi.nlm.nih.gov/pubmed/20547848	https://genome.jgi.doe.gov/portal/pages/dynamicOrganismDownload.jsf?organism=Copci1
Agaricomycotina	Crucibulum laeve	CBS 166.37	GCA_004379715.1	https://www.ncbi.nlm.nih.gov/pubmed/30886374	https://genome.jgi.doe.gov/portal/pages/dynamicOrganismDownload.jsf?organism=Crula1
Agaricomycotina	Cylindrobasidium torrendii	FP15055 ss-10	GCA_000934385.1	https://www.ncbi.nlm.nih.gov/pubmed/25683379	https://genome.jgi.doe.gov/portal/pages/dynamicOrganismDownload.jsf?organism=Cylto1
Agaricomycotina	Dacryopinax primogenitus	DJM 731 SSP1	GCA_000292625.1	https://www.ncbi.nlm.nih.gov/pubmed/22745431	https://genome.jgi.doe.gov/portal/pages/dynamicOrganismDownload.jsf?organism=Dacsp1
Agaricomycotina	Daedalea quercina	L-15889	GCA_001632345.1	https://www.ncbi.nlm.nih.gov/pubmed/26659563	https://genome.jgi.doe.gov/portal/pages/dynamicOrganismDownload.jsf?organism=Daequ1
Agaricomycotina	Dendrothele bispora	CBS 962.96	GCA_004369135.1	https://www.ncbi.nlm.nih.gov/pubmed/30886374	https://genome.jgi.doe.gov/portal/pages/dynamicOrganismDownload.jsf?organism=Denbi1
Agaricomycotina	Dentipellis sp.	KUC8613	GCA_002286715.1	https://www.ncbi.nlm.nih.gov/pubmed/31482283	https://genome.jgi.doe.gov/portal/pages/dynamicOrganismDownload.jsf?organism=Densp1
Agaricomycotina	Dichomitus squalens	LYAD-421 SS1	GCA_000275845.1	https://www.ncbi.nlm.nih.gov/pubmed/22745431	https://genome.jgi.doe.gov/portal/pages/dynamicOrganismDownload.jsf?organism=Dicsq1
Agaricomycotina	Dichomitus squalens	CBS463.89	GCA_004307915.1	https://www.ncbi.nlm.nih.gov/pubmed/31048399	https://genome.jgi.doe.gov/portal/pages/dynamicOrganismDownload.jsf?organism=Dicsqu463_1
Agaricomycotina	Dichomitus squalens	CBS464.89	GCA_004307905.1	https://www.ncbi.nlm.nih.gov/pubmed/31048399	https://genome.jgi.doe.gov/portal/pages/dynamicOrganismDownload.jsf?organism=Dicsqu464_1
Agaricomycotina	Dichomitus squalens	OM18370	GCA_004307925.1	https://www.ncbi.nlm.nih.gov/pubmed/31048399	https://genome.jgi.doe.gov/portal/pages/dynamicOrganismDownload.jsf?organism=Dicsqu18370_1
Agaricomycotina	Exidia glandulosa	HHB12029	GCA_001632375.1	https://www.ncbi.nlm.nih.gov/pubmed/26659563	https://genome.jgi.doe.gov/portal/pages/dynamicOrganismDownload.jsf?organism=Exigl1
Agaricomycotina	Fibroporia radiculosa	TFFH 294	GCA_000313525.1	https://www.ncbi.nlm.nih.gov/pubmed/22247176	https://genome.jgi.doe.gov/portal/pages/dynamicOrganismDownload.jsf?organism=Fibra1
Agaricomycotina	Fibulorhizoctonia sp.	CBS 109695	GCA_001630335.1	https://www.ncbi.nlm.nih.gov/pubmed/26659563	https://genome.jgi.doe.gov/portal/pages/dynamicOrganismDownload.jsf?organism=Fibsp1
Agaricomycotina	Fistulina hepatica	ATCC 64428	GCA_000934395.1	https://www.ncbi.nlm.nih.gov/pubmed/25683379	https://genome.jgi.doe.gov/portal/pages/dynamicOrganismDownload.jsf?organism=Fishe1
Agaricomycotina	Fomitopsis pinicola	FP-58527 SS1	GCA_000344655.2	https://www.ncbi.nlm.nih.gov/pubmed/22745431	https://genome.jgi.doe.gov/portal/pages/dynamicOrganismDownload.jsf?organism=Fompi3
Agaricomycotina	Galerina marginata	CBS 339.88	GCA_000697645.1	https://www.ncbi.nlm.nih.gov/pubmed/24958869	https://genome.jgi.doe.gov/portal/pages/dynamicOrganismDownload.jsf?organism=Galma1
Agaricomycotina	Ganoderma sp.	10597 SS1		https://www.ncbi.nlm.nih.gov/pubmed/23935031	https://genome.jgi.doe.gov/portal/pages/dynamicOrganismDownload.jsf?organism=Gansp1
Agaricomycotina	Gloeophyllum trabeum	ATCC 11539	GCA_000344685.1	https://www.ncbi.nlm.nih.gov/pubmed/22745431	https://genome.jgi.doe.gov/portal/pages/dynamicOrganismDownload.jsf?organism=Glotr1_1
Agaricomycotina	Gymnopus androsaceus	JB14	GCA_009733575.1	https://www.ncbi.nlm.nih.gov/pubmed/31760680	https://genome.jgi.doe.gov/portal/pages/dynamicOrganismDownload.jsf?organism=Gyman1
Agaricomycotina	Hebeloma cylindrosporum	h7	GCA_000827355.1	https://www.ncbi.nlm.nih.gov/pubmed/25706625	https://genome.jgi.doe.gov/portal/pages/dynamicOrganismDownload.jsf?organism=Hebcy2
Agaricomycotina	Heliocybe sulcata	OMC1185	GCA_004369045.1	https://www.ncbi.nlm.nih.gov/pubmed/30886374	https://genome.jgi.doe.gov/portal/pages/dynamicOrganismDownload.jsf?organism=Helsul1
Agaricomycotina	Heterobasidion annosum	BM42NG		https://www.ncbi.nlm.nih.gov/pubmed/22463738	https://genome.jgi.doe.gov/portal/pages/dynamicOrganismDownload.jsf?organism=Hetan2
Agaricomycotina	Hydnomerulius pinastri	MD-312	GCA_000827185.1	https://www.ncbi.nlm.nih.gov/pubmed/25706625	https://genome.jgi.doe.gov/portal/pages/dynamicOrganismDownload.jsf?organism=Hydpi2
Agaricomycotina	Hypholoma sublateritium		GCA_000827495.1	https://www.ncbi.nlm.nih.gov/pubmed/25706625	https://genome.jgi.doe.gov/portal/pages/dynamicOrganismDownload.jsf?organism=Hypsu1
Agaricomycotina	Jaapia argillacea	MUCL 33604	GCA_000697665.1	https://www.ncbi.nlm.nih.gov/pubmed/24958869	https://genome.jgi.doe.gov/portal/pages/dynamicOrganismDownload.jsf?organism=Jaaar1
Agaricomycotina	Kockovaella imperatae	NRRL Y-17943	GCA_002102565.1	https://www.ncbi.nlm.nih.gov/pubmed/28481340	https://genome.jgi.doe.gov/portal/pages/dynamicOrganismDownload.jsf?organism=Kocim1
Agaricomycotina	Laccaria amethystina	LaAM-08-1	GCA_000827195.1	https://www.ncbi.nlm.nih.gov/pubmed/25706625	https://genome.jgi.doe.gov/portal/pages/dynamicOrganismDownload.jsf?organism=Lacam2
Agaricomycotina	Laccaria bicolor	S238N-H82	GCA_000143565.1	https://www.ncbi.nlm.nih.gov/pubmed/18322534	https://genome.jgi.doe.gov/portal/pages/dynamicOrganismDownload.jsf?organism=Lacbi2
Agaricomycotina	Laetiporus sulphureus var sulphureus	93-53	GCA_001632365.1	https://www.ncbi.nlm.nih.gov/pubmed/26659563	https://genome.jgi.doe.gov/portal/pages/dynamicOrganismDownload.jsf?organism=Laesu1
Agaricomycotina	Lentinula edodes	B17	GCA_001562095.1	https://www.ncbi.nlm.nih.gov/pubmed/29845094	https://genome.jgi.doe.gov/portal/pages/dynamicOrganismDownload.jsf?organism=Lened_B_1_1
Agaricomycotina	Lentinula edodes	W1-26	GCA_001700625.1	https://www.ncbi.nlm.nih.gov/pubmed/27500531	https://genome.jgi.doe.gov/portal/pages/dynamicOrganismDownload.jsf?organism=Lentinedodes1
Agaricomycotina	Lentinus tigrinus	ALCF2SS1-6	GCA_003813185.1	https://www.ncbi.nlm.nih.gov/pubmed/30398645	https://genome.jgi.doe.gov/portal/pages/dynamicOrganismDownload.jsf?organism=Lenti6_1
Agaricomycotina	Leucoagaricus gongylophorus	Ac12	GCA_000382605.1	https://www.ncbi.nlm.nih.gov/pubmed/23584789	https://genome.jgi.doe.gov/portal/pages/dynamicOrganismDownload.jsf?organism=Leugo1_1
Agaricomycotina	Peniophora spp.	CONTA		https://www.ncbi.nlm.nih.gov/pubmed/30886374	https://genome.jgi.doe.gov/portal/pages/dynamicOrganismDownload.jsf?organism=Lopni1
Agaricomycotina	Moniliophthora perniciosa	FA553		https://www.ncbi.nlm.nih.gov/pubmed/19019209	https://genome.jgi.doe.gov/portal/pages/dynamicOrganismDownload.jsf?organism=Monpe1_1
Agaricomycotina	Neolentinus lepideus	HHB14362 ss1	GCA_001632425.1	https://www.ncbi.nlm.nih.gov/pubmed/26659563	https://genome.jgi.doe.gov/portal/pages/dynamicOrganismDownload.jsf?organism=Neole1
Agaricomycotina	Obba rivulosa	3A-2	GCA_001687445.1	https://www.ncbi.nlm.nih.gov/pubmed/27634999	https://genome.jgi.doe.gov/portal/pages/dynamicOrganismDownload.jsf?organism=Obbri1
Agaricomycotina	Omphalotus olearius	VT 653.13	GCA_000296255.1	https://www.ncbi.nlm.nih.gov/pubmed/22726691	https://genome.jgi.doe.gov/portal/pages/dynamicOrganismDownload.jsf?organism=Ompol1
Agaricomycotina	Paxillus involutus	ATCC 200175	GCA_000827475.1	https://www.ncbi.nlm.nih.gov/pubmed/25706625	https://genome.jgi.doe.gov/portal/pages/dynamicOrganismDownload.jsf?organism=Paxin1
Agaricomycotina	Paxillus adelphus	Ve08.2h10		https://www.ncbi.nlm.nih.gov/pubmed/25706625	https://genome.jgi.doe.gov/portal/pages/dynamicOrganismDownload.jsf?organism=Paxru2
Agaricomycotina	Phanerochaete carnosa	HHB-10118-Sp	GCA_000300595.1	https://www.ncbi.nlm.nih.gov/pubmed/22937793	https://genome.jgi.doe.gov/portal/pages/dynamicOrganismDownload.jsf?organism=Phaca1
Agaricomycotina	Phanerochaete chrysosporium	RP-78		https://www.ncbi.nlm.nih.gov/pubmed/24853079	https://genome.jgi.doe.gov/portal/pages/dynamicOrganismDownload.jsf?organism=Phchr2
Agaricomycotina	Phlebia brevispora	HHB-7030 SS6		https://www.ncbi.nlm.nih.gov/pubmed/23935031	https://genome.jgi.doe.gov/portal/pages/dynamicOrganismDownload.jsf?organism=Phlbr1
Agaricomycotina	Phlebia centrifuga	FBCC195	GCA_001913855.2	https://www.ncbi.nlm.nih.gov/pubmed/29622620	https://genome.jgi.doe.gov/portal/pages/dynamicOrganismDownload.jsf?organism=Phlcen1
Agaricomycotina	Phlebiopsis gigantea	11061_1 CR5-6	GCA_000832265.1	https://www.ncbi.nlm.nih.gov/pubmed/25474575	https://genome.jgi.doe.gov/portal/pages/dynamicOrganismDownload.jsf?organism=Phlgi1
Agaricomycotina	Phlebia radiata	isolate 79, FBCC0043		https://www.ncbi.nlm.nih.gov/pubmed/27602055	https://genome.jgi.doe.gov/portal/pages/dynamicOrganismDownload.jsf?organism=Phlrad1
Agaricomycotina	Piloderma olivaceum	F 1598		https://www.ncbi.nlm.nih.gov/pubmed/25706625	https://genome.jgi.doe.gov/portal/pages/dynamicOrganismDownload.jsf?organism=Pilcr1
Agaricomycotina	Piriformospora indica	DSM 11827	GCA_000313545.1	https://www.ncbi.nlm.nih.gov/pubmed/22022265	https://genome.jgi.doe.gov/portal/pages/dynamicOrganismDownload.jsf?organism=Pirin1
Agaricomycotina	Pisolithus microcarpus	441	GCA_000827275.1	https://www.ncbi.nlm.nih.gov/pubmed/25706625	https://genome.jgi.doe.gov/portal/pages/dynamicOrganismDownload.jsf?organism=Pismi1
Agaricomycotina	Pisolithus tinctorius	Marx 270	GCA_000827335.1	https://www.ncbi.nlm.nih.gov/pubmed/25706625	https://genome.jgi.doe.gov/portal/pages/dynamicOrganismDownload.jsf?organism=Pisti1
Agaricomycotina	Pleurotus ostreatus	PC9		https://www.ncbi.nlm.nih.gov/pubmed/27117896	https://genome.jgi.doe.gov/portal/pages/dynamicOrganismDownload.jsf?organism=PleosPC9_1
Agaricomycotina	Pleurotus ostreatus	PC15	GCA_000697685.1	https://www.ncbi.nlm.nih.gov/pubmed/24958869	https://genome.jgi.doe.gov/portal/pages/dynamicOrganismDownload.jsf?organism=PleosPC15_2
Agaricomycotina	Plicaturopsis crispa	FD-325 SS-3	GCA_000827205.1	https://www.ncbi.nlm.nih.gov/pubmed/25706625	https://genome.jgi.doe.gov/portal/pages/dynamicOrganismDownload.jsf?organism=Plicr1
Agaricomycotina	Pluteus cervinus	NL-1719	GCA_004369065.1	https://www.ncbi.nlm.nih.gov/pubmed/30886374	https://genome.jgi.doe.gov/portal/pages/dynamicOrganismDownload.jsf?organism=Plucer1
Agaricomycotina	Polyporus brumalis	BRFM 1820	GCA_003367725.1	https://www.ncbi.nlm.nih.gov/pubmed/30061923	https://genome.jgi.doe.gov/portal/pages/dynamicOrganismDownload.jsf?organism=Polbr1
Agaricomycotina	Polyporus arcularius	HHB13444	GCA_004369055.1	https://www.ncbi.nlm.nih.gov/pubmed/30886374	https://genome.jgi.doe.gov/portal/pages/dynamicOrganismDownload.jsf?organism=Polar1
Agaricomycotina	Postia placenta	MAD-698-R-SB12	GCA_002117355.1	https://www.ncbi.nlm.nih.gov/pubmed/28831381	https://genome.jgi.doe.gov/portal/pages/dynamicOrganismDownload.jsf?organism=PosplRSB12_1
Agaricomycotina	Postia placenta	MAD 698-R	GCA_000006255.1	https://www.ncbi.nlm.nih.gov/pubmed/19193860	https://genome.jgi.doe.gov/portal/pages/dynamicOrganismDownload.jsf?organism=Pospl1
Agaricomycotina	Psilocybe cubensis			https://www.ncbi.nlm.nih.gov/pubmed/28763571	https://genome.jgi.doe.gov/portal/pages/dynamicOrganismDownload.jsf?organism=Psicub1_1
Agaricomycotina	Psilocybe serbica			https://www.ncbi.nlm.nih.gov/pubmed/28763571	https://genome.jgi.doe.gov/portal/pages/dynamicOrganismDownload.jsf?organism=Psiser1
Agaricomycotina	Pterula gracilis	CBS309.79	GCA_004369125.1	https://www.ncbi.nlm.nih.gov/pubmed/30886374	https://genome.jgi.doe.gov/portal/pages/dynamicOrganismDownload.jsf?organism=Ptegra1
Agaricomycotina	Punctularia strigosozonata	HHB-11173 SS5	GCA_000264995.1	https://www.ncbi.nlm.nih.gov/pubmed/22745431	https://genome.jgi.doe.gov/portal/pages/dynamicOrganismDownload.jsf?organism=Punst1
Agaricomycotina	Pycnoporus cinnabarinus	BRFM 137	GCA_000765035.1	https://www.ncbi.nlm.nih.gov/pubmed/24942338	https://genome.jgi.doe.gov/portal/pages/dynamicOrganismDownload.jsf?organism=Pycci1
Agaricomycotina	Pycnoporus coccineus	BRFM 310	GCA_002092935.1	https://www.ncbi.nlm.nih.gov/pubmed/32531032	https://genome.jgi.doe.gov/portal/pages/dynamicOrganismDownload.jsf?organism=Pycco1
Agaricomycotina	Pycnoporus sanguineus	ACCC51180	GCA_008973685.1	https://www.ncbi.nlm.nih.gov/pubmed/32531032	https://genome.jgi.doe.gov/portal/pages/dynamicOrganismDownload.jsf?organism=Pycsa1
Agaricomycotina	Pycnoporus puniceus	CIRM-BRFM 1868		https://www.ncbi.nlm.nih.gov/pubmed/32531032	https://genome.jgi.doe.gov/portal/pages/dynamicOrganismDownload.jsf?organism=Pycpun1
Agaricomycotina	Rhizopogon vesiculosus	Smith		https://www.ncbi.nlm.nih.gov/pubmed/28450370	https://genome.jgi.doe.gov/portal/pages/dynamicOrganismDownload.jsf?organism=Rhives1
Agaricomycotina	Rhizopogon vinicolor	AM-OR11-026	GCA_001658105.1	https://www.ncbi.nlm.nih.gov/pubmed/28450370	https://genome.jgi.doe.gov/portal/pages/dynamicOrganismDownload.jsf?organism=Rhivi1
Agaricomycotina	Rhizoctonia solani	AG-1 IB 7/3/14	GCA_000832345.2	https://www.ncbi.nlm.nih.gov/pubmed/23280342	https://genome.jgi.doe.gov/portal/pages/dynamicOrganismDownload.jsf?organism=Rhiso1
Agaricomycotina	Rickenella fibula	HBK330-10		https://www.ncbi.nlm.nih.gov/pubmed/30368779	https://genome.jgi.doe.gov/portal/pages/dynamicOrganismDownload.jsf?organism=Ricfib1
Agaricomycotina	Peniophora spp.	CONT	GCA_001632445.1	https://www.ncbi.nlm.nih.gov/pubmed/26659563	https://genome.jgi.doe.gov/portal/pages/dynamicOrganismDownload.jsf?organism=Ricme1
Agaricomycotina	Rickenella mellea	SZMC22713	GCA_004355085.1	https://www.ncbi.nlm.nih.gov/pubmed/30902897	https://genome.jgi.doe.gov/portal/pages/dynamicOrganismDownload.jsf?organism=Ricmel1
Agaricomycotina	Rigidoporus microporus	ED310		https://www.ncbi.nlm.nih.gov/pubmed/32251355	https://genome.jgi.doe.gov/portal/pages/dynamicOrganismDownload.jsf?organism=Rigmic1
Agaricomycotina	Schizophyllum commune	H4-8	GCA_000143185.1	https://www.ncbi.nlm.nih.gov/pubmed/20622885	https://genome.jgi.doe.gov/portal/pages/dynamicOrganismDownload.jsf?organism=Schco3
Agaricomycotina	Schizopora paradoxa	KUC8140	GCA_001020605.1	https://www.ncbi.nlm.nih.gov/pubmed/26188242	https://genome.jgi.doe.gov/portal/pages/dynamicOrganismDownload.jsf?organism=Schpa1
Agaricomycotina	Scleroderma citrinum	Foug A	GCA_000827425.1	https://www.ncbi.nlm.nih.gov/pubmed/25706625	https://genome.jgi.doe.gov/portal/pages/dynamicOrganismDownload.jsf?organism=Sclci1
Agaricomycotina	Sebacina vermifera	MAFF 305830	GCA_000827415.1	https://www.ncbi.nlm.nih.gov/pubmed/25706625	https://genome.jgi.doe.gov/portal/pages/dynamicOrganismDownload.jsf?organism=Sebve1
Agaricomycotina	Serpula himantioides	MUCL38935		https://www.ncbi.nlm.nih.gov/pubmed/29305577	https://genome.jgi.doe.gov/portal/pages/dynamicOrganismDownload.jsf?organism=Serla_varsha1
Agaricomycotina	Serpula lacrymans	S7.9	GCA_000218685.1	https://www.ncbi.nlm.nih.gov/pubmed/21764756	https://genome.jgi.doe.gov/portal/pages/dynamicOrganismDownload.jsf?organism=SerlaS7_9_2
Agaricomycotina	Serpula lacrymans	S7.3	GCA_000218725.1	https://www.ncbi.nlm.nih.gov/pubmed/21764756	https://genome.jgi.doe.gov/portal/pages/dynamicOrganismDownload.jsf?organism=SerlaS7_3_2
Agaricomycotina	Sistotremastrum niveocremeum	HHB9708	GCA_001630475.1	https://www.ncbi.nlm.nih.gov/pubmed/26659563	https://genome.jgi.doe.gov/portal/pages/dynamicOrganismDownload.jsf?organism=Sisni1
Agaricomycotina	Sistotremastrum suecicum	HHB10207 ss-3	GCA_001632355.1	https://www.ncbi.nlm.nih.gov/pubmed/26659563	https://genome.jgi.doe.gov/portal/pages/dynamicOrganismDownload.jsf?organism=Sissu1
Agaricomycotina	Sphaerobolus stellatus	SS14	GCA_000827215.1	https://www.ncbi.nlm.nih.gov/pubmed/25706625	https://genome.jgi.doe.gov/portal/pages/dynamicOrganismDownload.jsf?organism=Sphst1
Agaricomycotina	Stereum hirsutum	FP-91666	GCA_000264905.1	https://www.ncbi.nlm.nih.gov/pubmed/22745431	https://genome.jgi.doe.gov/portal/pages/dynamicOrganismDownload.jsf?organism=Stehi1
Agaricomycotina	Suillus brevipes	Sb2	GCA_011800875.1	https://www.ncbi.nlm.nih.gov/pubmed/25728665	https://genome.jgi.doe.gov/portal/pages/dynamicOrganismDownload.jsf?organism=Suibr2
Agaricomycotina	Suillus luteus	UH-Slu-Lm8-n1		https://www.ncbi.nlm.nih.gov/pubmed/25706625	https://genome.jgi.doe.gov/portal/pages/dynamicOrganismDownload.jsf?organism=Suilu4
Agaricomycotina	Trametes pubescens	FBCC735	GCA_001895945.1	https://www.ncbi.nlm.nih.gov/pubmed/28232439	https://genome.jgi.doe.gov/portal/pages/dynamicOrganismDownload.jsf?organism=Trapub1
Agaricomycotina	Trametes versicolor	FP-101664 SS1	GCA_000271585.1	https://www.ncbi.nlm.nih.gov/pubmed/22745431	https://genome.jgi.doe.gov/portal/pages/dynamicOrganismDownload.jsf?organism=Trave1
Agaricomycotina	Naematelia encephela	68-887.2	GCA_002105065.1	https://www.ncbi.nlm.nih.gov/pubmed/28481340	https://genome.jgi.doe.gov/portal/pages/dynamicOrganismDownload.jsf?organism=Treen1
Agaricomycotina	Tremella mesenterica	Fries	GCA_000271645.1	https://www.ncbi.nlm.nih.gov/pubmed/22745431	https://genome.jgi.doe.gov/portal/pages/dynamicOrganismDownload.jsf?organism=Treme1
Agaricomycotina	Trichosporon asahii	CBS 2479	GCA_004026345.1	https://www.ncbi.nlm.nih.gov/pubmed/14641628	https://genome.jgi.doe.gov/portal/pages/dynamicOrganismDownload.jsf?organism=Trias2479
Agaricomycotina	Trichosporon asahii	CBS 8904	GCA_000299215.2	https://www.ncbi.nlm.nih.gov/pubmed/23193141	https://genome.jgi.doe.gov/portal/pages/dynamicOrganismDownload.jsf?organism=Trias8904
Agaricomycotina	Trichosporon oleaginosum	IBC0246	GCA_001027345.1	https://www.ncbi.nlm.nih.gov/pubmed/26199329	https://genome.jgi.doe.gov/portal/pages/dynamicOrganismDownload.jsf?organism=Triol1
Agaricomycotina	Tulasnella calospora	AL13/4D	GCA_000827465.1	https://www.ncbi.nlm.nih.gov/pubmed/25706625	https://genome.jgi.doe.gov/portal/pages/dynamicOrganismDownload.jsf?organism=Tulca1
Agaricomycotina	Volvariella volvacea	V23	GCA_000349905.1	https://www.ncbi.nlm.nih.gov/pubmed/23526973	https://genome.jgi.doe.gov/portal/pages/dynamicOrganismDownload.jsf?organism=Volvo1
Agaricomycotina	Wolfiporia cocos	MD-104 SS10	GCA_000344635.1	https://www.ncbi.nlm.nih.gov/pubmed/22745431	https://genome.jgi.doe.gov/portal/pages/dynamicOrganismDownload.jsf?organism=Wolco1
Agaricomycotina	Cryptococcus depauperatus	CBS7855	GCA_001720245.1		ftp://ftp.ncbi.nlm.nih.gov/genomes/genbank/fungi/Cryptococcus_depauperatus/
Agaricomycotina	Cryptococcus gattii MF39	MF34	GCA_009650685.1		ftp://ftp.ncbi.nlm.nih.gov/genomes/genbank/fungi/Cryptococcus_cf._gattii/
Agaricomycotina	Cryptococcus gattii VGI	WM276	GCA_000185945.1		ftp://ftp.ncbi.nlm.nih.gov/genomes/genbank/fungi/Cryptococcus_gattii_VGI/
Agaricomycotina	Cryptococcus gattii VGII	2001/935-1	GCA_000835815.1		ftp://ftp.ncbi.nlm.nih.gov/genomes/genbank/fungi/Cryptococcus_gattii_VGII/
Agaricomycotina	Cryptococcus gattii VGIII	CA1873	GCA_000855695.1		ftp://ftp.ncbi.nlm.nih.gov/genomes/genbank/fungi/Cryptococcus_gattii_VGIII/
Agaricomycotina	Cryptococcus gattii VGIV	IND107	GCA_000835755.1		ftp://ftp.ncbi.nlm.nih.gov/genomes/genbank/fungi/Cryptococcus_gattii_VGIV/
Agaricomycotina	Cryptococcus sp. JCM24511	JCM24511	GCA_001600855.1		https://www.ncbi.nlm.nih.gov/assembly/GCA_001600855.1/
Agaricomycotina	Cryptococcus curvatus	ATCC 20509	GCA_001712445.1		https://www.ncbi.nlm.nih.gov/assembly/GCA_001712445.1/
Agaricomycotina	Cryptococcus terricola	JCM 24518	GCA_001600875.1		https://www.ncbi.nlm.nih.gov/assembly/GCA_001600875.1
Agaricomycotina	Cryptococcus neoformans var neoformans JEC21	JEC21	GCA_000091045.1		https://www.ncbi.nlm.nih.gov/assembly/GCA_000091045.1
Agaricomycotina	Cryptococcus neoformans var grubii H99	H99	GCA_000149245.3		https://www.ncbi.nlm.nih.gov/assembly/GCA_000149245.3
Agaricomycotina	Cryptococcus floricola DSM27421	DSM 27421	GCA_006352305.1		ftp://ftp.ncbi.nlm.nih.gov/genomes/genbank/fungi/Cryptococcus_floricola/
Agaricomycotina	Cryptococcus amylolentus CBS6039	CBS 6039	GCA_001720205.1		ftp://ftp.ncbi.nlm.nih.gov/genomes/genbank/fungi/Malassezia_sympodialis/
Agaricomycotina	Cryptococcus wingfieldii 32935	CBS 7118	GCA_001720155.1		ftp://ftp.ncbi.nlm.nih.gov/genomes/genbank/fungi/Cryptococcus_wingfieldii/
Pucciniomycotina	Cronartium quercuum f. sp. fusiforme	G11		https://www.ncbi.nlm.nih.gov/pubmed/25018762	https://genome.jgi.doe.gov/portal/pages/dynamicOrganismDownload.jsf?organism=Croqu1
Pucciniomycotina	Leucosporidiella creatinivora	62-1032	GCA_002105055.1	https://www.ncbi.nlm.nih.gov/pubmed/28481340	https://genome.jgi.doe.gov/portal/pages/dynamicOrganismDownload.jsf?organism=Leucr1
Pucciniomycotina	Melampsora lini	CH5		https://www.ncbi.nlm.nih.gov/pubmed/24715894	https://genome.jgi.doe.gov/portal/pages/dynamicOrganismDownload.jsf?organism=Melli1
Pucciniomycotina	Microbotryum lychnidis-dioicae	P1a1 Lamole		https://www.ncbi.nlm.nih.gov/pubmed/26076695	https://genome.jgi.doe.gov/portal/pages/dynamicOrganismDownload.jsf?organism=Micld1
Pucciniomycotina	Mixia osmundae	IAM 14324	GCA_000708205.1	https://www.ncbi.nlm.nih.gov/pubmed/24372469	https://genome.jgi.doe.gov/portal/pages/dynamicOrganismDownload.jsf?organism=Mixos1
Pucciniomycotina	Puccinia graminis f. sp tritici 21-0 haplotype A	21-0		https://www.ncbi.nlm.nih.gov/pubmed/31699975	https://genome.jgi.doe.gov/portal/pages/dynamicOrganismDownload.jsf?organism=Pgt_201_A1
Pucciniomycotina	Puccinia graminis f. sp tritici 21-0 haplotype B	21-0		https://www.ncbi.nlm.nih.gov/pubmed/31699975	https://genome.jgi.doe.gov/portal/pages/dynamicOrganismDownload.jsf?organism=Pgt_201_B1
Pucciniomycotina	Puccinia graminis f. sp tritici Ug99 haplotype A	Ug99		https://www.ncbi.nlm.nih.gov/pubmed/31699975	https://genome.jgi.doe.gov/portal/pages/dynamicOrganismDownload.jsf?organism=Pgt_Ug99_A1
Pucciniomycotina	Puccinia graminis f. sp tritici Ug99 haplotype C	Ug99		https://www.ncbi.nlm.nih.gov/pubmed/31699975	https://genome.jgi.doe.gov/portal/pages/dynamicOrganismDownload.jsf?organism=Pgt_Ug99_C1
Pucciniomycotina	Puccinia striiformis f sp tritici	PST-130	GCA_000223505.1	https://www.ncbi.nlm.nih.gov/pubmed/21909385	https://genome.jgi.doe.gov/portal/pages/dynamicOrganismDownload.jsf?organism=Pucst1
Pucciniomycotina	Puccinia triticina	1-1 BBBD Race 1	GCA_000151525.2	https://www.ncbi.nlm.nih.gov/pubmed/27913634	https://genome.jgi.doe.gov/portal/pages/dynamicOrganismDownload.jsf?organism=Puctr1
Pucciniomycotina	Puccinia coronata avenae	12NC29		https://www.ncbi.nlm.nih.gov/pubmed/28846186	https://genome.jgi.doe.gov/portal/pages/dynamicOrganismDownload.jsf?organism=PuccoNC29_1
Pucciniomycotina	Puccinia coronata avenae	12SD80		https://www.ncbi.nlm.nih.gov/pubmed/28846186	https://genome.jgi.doe.gov/portal/pages/dynamicOrganismDownload.jsf?organism=PuccoSD80_1
Pucciniomycotina	Puccinia graminis f sp. tritici	CRL 75-36-700-3	GCA_000149925.1	https://www.ncbi.nlm.nih.gov/pubmed/21536894	https://genome.jgi.doe.gov/portal/pages/dynamicOrganismDownload.jsf?organism=Pucgr2
Pucciniomycotina	Puccinia striiformis f sp. tritici	PST-78	GCA_001191645.1	https://www.ncbi.nlm.nih.gov/pubmed/27913634	https://genome.jgi.doe.gov/portal/pages/dynamicOrganismDownload.jsf?organism=Pucst_PST78_1
Pucciniomycotina	Puccinia striiformis f sp tritici	104 E137 A-		https://www.ncbi.nlm.nih.gov/pubmed/29463659	https://genome.jgi.doe.gov/portal/pages/dynamicOrganismDownload.jsf?organism=Pucstr1
Pucciniomycotina	Cystobasidium minutum	MCA 4210		https://www.ncbi.nlm.nih.gov/pubmed/30264407	https://genome.jgi.doe.gov/portal/pages/dynamicOrganismDownload.jsf?organism=Rhomi1
Pucciniomycotina	rhodotorula graminis	WP1	GCA_001329695.1	https://www.ncbi.nlm.nih.gov/pubmed/26441909	https://genome.jgi.doe.gov/portal/pages/dynamicOrganismDownload.jsf?organism=Rhoba1_1
Pucciniomycotina	rhodotorula sp	JG-1b	GCA_001541205.1	https://www.ncbi.nlm.nih.gov/pubmed/26988035	https://genome.jgi.doe.gov/portal/pages/dynamicOrganismDownload.jsf?organism=Rhosp1
Pucciniomycotina	Rhodosporidium toruloides	IFO0559		https://www.ncbi.nlm.nih.gov/pubmed/26479039	https://genome.jgi.doe.gov/portal/pages/dynamicOrganismDownload.jsf?organism=Rhoto_IFO0559_1
Pucciniomycotina	Rhodosporidium toruloides	NBRC 0880		https://www.ncbi.nlm.nih.gov/pubmed/26479039	https://genome.jgi.doe.gov/portal/pages/dynamicOrganismDownload.jsf?organism=Rhoto_IFO0880_2
Pucciniomycotina	Rhodosporidium toruloides	NBRC 0880	GCA_000988875.2	https://www.ncbi.nlm.nih.gov/pubmed/29521624	https://genome.jgi.doe.gov/portal/Rhoto_IFO0880_4/Rhoto_IFO0880_4.download.html
Pucciniomycotina	Rhodosporidium toruloides	IFO1236		https://www.ncbi.nlm.nih.gov/pubmed/26479039	https://genome.jgi.doe.gov/portal/pages/dynamicOrganismDownload.jsf?organism=Rhoto_IFO1236_1
Pucciniomycotina	Rhodosporidium toruloides	NP11	GCA_000320785.2	https://www.ncbi.nlm.nih.gov/pubmed/23047670	https://genome.jgi.doe.gov/portal/pages/dynamicOrganismDownload.jsf?organism=Rhoto1
Ustilagomycotina	Acaromyces ingoldii	MCA 4198	GCA_003144295.1	https://www.ncbi.nlm.nih.gov/pubmed/29771364	https://genome.jgi.doe.gov/portal/pages/dynamicOrganismDownload.jsf?organism=Acain1
Ustilagomycotina	Ceraceosorus guamensis	MCA 4658	GCA_003144195.1	https://www.ncbi.nlm.nih.gov/pubmed/29771364	https://genome.jgi.doe.gov/portal/pages/dynamicOrganismDownload.jsf?organism=Cersp1
Ustilagomycotina	Jaminaea sp.	MCA 5214	GCA_003144245.1	https://www.ncbi.nlm.nih.gov/pubmed/29771364	https://genome.jgi.doe.gov/portal/pages/dynamicOrganismDownload.jsf?organism=Jamsp1
Ustilagomycotina	Malassezia globosoa	CBS 7966	GCA_000181695.1		ftp://ftp.ncbi.nlm.nih.gov/genomes/genbank/fungi/Malassezia_globosa/
Ustilagomycotina	Malassezia sympodialis	ATCC 42132	GCA_000349305.2		ftp://ftp.ncbi.nlm.nih.gov/genomes/genbank/fungi/Malassezia_sympodialis/
Ustilagomycotina	Malassezia caprae	CBS 10434	GCA_001264625.1		ftp://ftp.ncbi.nlm.nih.gov/genomes/genbank/fungi/Malassezia_caprae/
Ustilagomycotina	Malassezia cuniculi	CBS 11721	GCA_001264635.1		ftp://ftp.ncbi.nlm.nih.gov/genomes/genbank/fungi/Malassezia_cuniculi/
Ustilagomycotina	Malassezia equina	CBS 9969	GCA_001264685.1		ftp://ftp.ncbi.nlm.nih.gov/genomes/genbank/fungi/Malassezia_equina/
Ustilagomycotina	Malassezia yamatoensis	MY9725	GCA_001264885.1		ftp://ftp.ncbi.nlm.nih.gov/genomes/genbank/fungi/Malassezia_yamatoensis/
Ustilagomycotina	Malassezia obtusa	CBS 7876	GCA_001264985.1		ftp://ftp.ncbi.nlm.nih.gov/genomes/genbank/fungi/Malassezia_obtusa/
Ustilagomycotina	Malassezia pachydermatis	CBS 1879	GCA_001278385.1		ftp://ftp.ncbi.nlm.nih.gov/genomes/genbank/fungi/Malassezia_pachydermatis/
Ustilagomycotina	Malassezia dermatis	JCM 11348	GCA_001600775.1		ftp://ftp.ncbi.nlm.nih.gov/genomes/genbank/fungi/Malassezia_dermatis/
Ustilagomycotina	Malassezia japonica	JCM 11963	GCA_001600795.1		ftp://ftp.ncbi.nlm.nih.gov/genomes/genbank/fungi/Malassezia_japonica/
Ustilagomycotina	Malassezia nana	JCM 12085	GCA_001600835.1		ftp://ftp.ncbi.nlm.nih.gov/genomes/genbank/fungi/Malassezia_nana/
Ustilagomycotina	Malassezia vespertilionis	NWHC:44797-103	GCA_002818225.1		ftp://ftp.ncbi.nlm.nih.gov/genomes/genbank/fungi/Malassezia_vespertilionis/
Ustilagomycotina	Malassezia restricta	KCTC 27527	GCA_003290485.1		ftp://ftp.ncbi.nlm.nih.gov/genomes/genbank/fungi/Malassezia_restricta/
Ustilagomycotina	Malassezia sp.	isolate S2_018_000R1	GCA_004026415.1		ftp://ftp.ncbi.nlm.nih.gov/genomes/genbank/fungi/Malassezia_sp./
Ustilagomycotina	Malassezia furfur	CBS 14141	GCA_009938135.1		ftp://ftp.ncbi.nlm.nih.gov/genomes/genbank/fungi/Malassezia_furfur/
Ustilagomycotina	Malassezia slooffiae	CBS 7956	GCA_010577765.1		ftp://ftp.ncbi.nlm.nih.gov/genomes/genbank/fungi/Malassezia_slooffiae/
Ustilagomycotina	Meira miltonrushii	MCA 3882	GCA_003144205.1	https://www.ncbi.nlm.nih.gov/pubmed/29771364	https://genome.jgi.doe.gov/portal/pages/dynamicOrganismDownload.jsf?organism=Meimi1
Ustilagomycotina	Moesziomyces aphidis	DSM 70725	GCA_000517465.1	https://www.ncbi.nlm.nih.gov/pubmed/24526638	https://genome.jgi.doe.gov/portal/pages/dynamicOrganismDownload.jsf?organism=Moeaph1
Ustilagomycotina	Pseudozyma antartica	T-34	GCA_000334475.1	https://www.ncbi.nlm.nih.gov/pubmed/23558529	https://genome.jgi.doe.gov/portal/pages/dynamicOrganismDownload.jsf?organism=Psean1_1
Ustilagomycotina	Pseudomicrostroma glucosiphilum	MCA 4718	GCA_003144135.1	https://www.ncbi.nlm.nih.gov/pubmed/29771364	https://genome.jgi.doe.gov/portal/pages/dynamicOrganismDownload.jsf?organism=Rhodsp1
Ustilagomycotina	Sporisorium reilianum	SRZ2	GCA_000230245.1	https://www.ncbi.nlm.nih.gov/pubmed/21148393	https://genome.jgi.doe.gov/portal/pages/dynamicOrganismDownload.jsf?organism=Spore1
Ustilagomycotina	Testicularia cyperi	MCA 3645	GCA_003144125.1	https://www.ncbi.nlm.nih.gov/pubmed/29771364	https://genome.jgi.doe.gov/portal/pages/dynamicOrganismDownload.jsf?organism=Tescy1
Ustilagomycotina	Tilletiaria anomala	UBC 951	GCA_000711695.1	https://www.ncbi.nlm.nih.gov/pubmed/24926052	https://genome.jgi.doe.gov/portal/pages/dynamicOrganismDownload.jsf?organism=Tilan2
Ustilagomycotina	Tilletiopsis washingtonensis	MCA 4186	GCA_003144115.1	https://www.ncbi.nlm.nih.gov/pubmed/29771364	https://genome.jgi.doe.gov/portal/pages/dynamicOrganismDownload.jsf?organism=Tilwa1
Ustilagomycotina	ustilago hordei	Uh4857_4	GCA_000286035.1	https://www.ncbi.nlm.nih.gov/pubmed/22623492	https://genome.jgi.doe.gov/portal/pages/dynamicOrganismDownload.jsf?organism=Usthor1
Ustilagomycotina	ustilago maydis	521	GCA_000328475.2	https://www.ncbi.nlm.nih.gov/pubmed/17080091	https://genome.jgi.doe.gov/portal/pages/dynamicOrganismDownload.jsf?organism=Ustma2_2
Ustilagomycotina	Violaceomyces palustris	SA 807	GCA_003144235.1	https://www.ncbi.nlm.nih.gov/pubmed/29771364	https://genome.jgi.doe.gov/portal/pages/dynamicOrganismDownload.jsf?organism=Ustsp1
Glomeromycotina	Rhizophagus irregularis	DAOM 181602		https://www.ncbi.nlm.nih.gov/pubmed/24277808	https://genome.jgi.doe.gov/portal/pages/dynamicOrganismDownload.jsf?organism=Gloin1
Glomeromycotina	Rhizophagus cerebriforme	DAOM 227022	GCA_003550305.1	https://www.ncbi.nlm.nih.gov/pubmed/30636349	https://genome.jgi.doe.gov/portal/Rhice1_1/Rhice1_1.download.html
Glomeromycotina	Rhizophagus diaphanus	SV1		https://www.ncbi.nlm.nih.gov/pubmed/30636349	https://genome.jgi.doe.gov/portal/pages/dynamicOrganismDownload.jsf?organism=Rhidi1
Glomeromycotina	Rhizophagus irregularis	DAOM 197198		https://www.ncbi.nlm.nih.gov/pubmed/29355972	https://genome.jgi.doe.gov/portal/pages/dynamicOrganismDownload.jsf?organism=Rhiir2_1
Glomeromycotina	Rhizophagus irregularis	A1		https://www.ncbi.nlm.nih.gov/pubmed/29355972	https://genome.jgi.doe.gov/portal/pages/dynamicOrganismDownload.jsf?organism=RhiirA1_1
Glomeromycotina	Rhizophagus irregularis	A4		https://www.ncbi.nlm.nih.gov/pubmed/29355972	https://genome.jgi.doe.gov/portal/pages/dynamicOrganismDownload.jsf?organism=RhiirA4
Glomeromycotina	Rhizophagus irregularis	A5		https://www.ncbi.nlm.nih.gov/pubmed/29355972	https://genome.jgi.doe.gov/portal/pages/dynamicOrganismDownload.jsf?organism=RhiirA5
Glomeromycotina	Rhizophagus irregularis	B3		https://www.ncbi.nlm.nih.gov/pubmed/29355972	https://genome.jgi.doe.gov/portal/pages/dynamicOrganismDownload.jsf?organism=RhiirB3
Glomeromycotina	Rhizophagus irregularis	C2		https://www.ncbi.nlm.nih.gov/pubmed/29355972	https://genome.jgi.doe.gov/portal/pages/dynamicOrganismDownload.jsf?organism=RhiirC2
Mortierellomycotina	Lobosporangium transversale	NRRL 3116	GCA_002105155.1	https://www.ncbi.nlm.nih.gov/pubmed/28481340	https://genome.jgi.doe.gov/portal/pages/dynamicOrganismDownload.jsf?organism=Lobtra1
Mortierellomycotina	Mortierella elongata	AG-77	GCA_001651415.1	https://www.ncbi.nlm.nih.gov/pubmed/28076891	https://genome.jgi.doe.gov/portal/pages/dynamicOrganismDownload.jsf?organism=Morel2
Mucoromycotina	Absidia repens	NRRL 1336	GCA_002105175.1	https://www.ncbi.nlm.nih.gov/pubmed/28481340	https://genome.jgi.doe.gov/portal/pages/dynamicOrganismDownload.jsf?organism=Absrep1
Mucoromycotina	Endogone sp.	FLAS 59071	GCA_003990785.1	https://www.ncbi.nlm.nih.gov/pubmed/30485448	https://genome.jgi.doe.gov/portal/pages/dynamicOrganismDownload.jsf?organism=Endsp1
Mucoromycotina	Hesseltinella vesiculosa	NRRL 3301	GCA_002104935.1	https://www.ncbi.nlm.nih.gov/pubmed/28481340	https://genome.jgi.doe.gov/portal/pages/dynamicOrganismDownload.jsf?organism=Hesve2finisherSC
Mucoromycotina	Jimgerdemannia flammicorona	AD002	GCA_003990765.1	https://www.ncbi.nlm.nih.gov/pubmed/30485448	https://genome.jgi.doe.gov/portal/pages/dynamicOrganismDownload.jsf?organism=Jimfl_AD_1
Mucoromycotina	Jimgerdemannia flammicorona	GMNB39	GCA_003990745.1	https://www.ncbi.nlm.nih.gov/pubmed/30485448	https://genome.jgi.doe.gov/portal/pages/dynamicOrganismDownload.jsf?organism=Jimfl_GMNB39_1
Mucoromycotina	Jimgerdemannia lactiflua	OSC166217	GCA_003951145.1	https://www.ncbi.nlm.nih.gov/pubmed/30485448	https://genome.jgi.doe.gov/portal/pages/dynamicOrganismDownload.jsf?organism=Jimlac1
Mucoromycotina	Lichtheimia corymbifera	JMRC:FSU:9682	GCA_000723665.1	https://www.ncbi.nlm.nih.gov/pubmed/25121733	https://genome.jgi.doe.gov/portal/pages/dynamicOrganismDownload.jsf?organism=Liccor1
Mucoromycotina	mucor lusitanicus	CBS277.49	GCA_001638945.1	https://www.ncbi.nlm.nih.gov/pubmed/27238284	https://genome.jgi.doe.gov/portal/pages/dynamicOrganismDownload.jsf?organism=Mucci2
Mucoromycotina	mucor endophyticus	UBOCC-A-113049		https://www.ncbi.nlm.nih.gov/pubmed/32039703	https://genome.jgi.doe.gov/portal/pages/dynamicOrganismDownload.jsf?organism=Mucend1
Mucoromycotina	mucor fuscus	UBOCC-A-109160		https://www.ncbi.nlm.nih.gov/pubmed/32039703	https://genome.jgi.doe.gov/portal/pages/dynamicOrganismDownload.jsf?organism=Mucfus1
Mucoromycotina	mucor lanceolatus	UBOCC-A-109153		https://www.ncbi.nlm.nih.gov/pubmed/32039703	https://genome.jgi.doe.gov/portal/pages/dynamicOrganismDownload.jsf?organism=Muclan1
Mucoromycotina	mucor lusitanicus (circinelloides)	MU402	GCA_010203745.1	https://www.ncbi.nlm.nih.gov/pubmed/31679929	https://genome.jgi.doe.gov/portal/pages/dynamicOrganismDownload.jsf?organism=Muccir1_3
Mucoromycotina	mucor racemosus	B9645		https://www.ncbi.nlm.nih.gov/pubmed/32039703	https://genome.jgi.doe.gov/portal/pages/dynamicOrganismDownload.jsf?organism=Mucrac1
Mucoromycotina	Phycomyces blakesleeanus	NRRL 1555	GCA_001638985.2	https://www.ncbi.nlm.nih.gov/pubmed/27238284	https://genome.jgi.doe.gov/portal/pages/dynamicOrganismDownload.jsf?organism=Phybl2
Mucoromycotina	Rhizopus microsporus var microsporus	ATCC52813	GCA_002708625.1	https://www.ncbi.nlm.nih.gov/pubmed/29184190	https://genome.jgi.doe.gov/portal/pages/dynamicOrganismDownload.jsf?organism=Rhimi_ATCC52814_1
Mucoromycotina	Rhizopus microsporus	ATCC11559	GCA_002083735.1	https://www.ncbi.nlm.nih.gov/pubmed/27956601	https://genome.jgi.doe.gov/portal/pages/dynamicOrganismDownload.jsf?organism=Rhimi_ATCC11559_1
Mucoromycotina	Rhizopus microsporus var chinensis	CCTCC M201021	GCA_000325505.1	https://www.ncbi.nlm.nih.gov/pubmed/23516228	https://genome.jgi.doe.gov/portal/pages/dynamicOrganismDownload.jsf?organism=Rhich1
Mucoromycotina	Rhizopus microsporus var microsporus	ATCC52814	GCA_002083745.1	https://www.ncbi.nlm.nih.gov/pubmed/27956601	https://genome.jgi.doe.gov/portal/pages/dynamicOrganismDownload.jsf?organism=Rhimi_ATCC52814_1
Mucoromycotina	Saksenaea vasiformis	B4078	GCA_000697055.1	https://www.ncbi.nlm.nih.gov/pubmed/27447865	https://genome.jgi.doe.gov/portal/pages/dynamicOrganismDownload.jsf?organism=Sakvas1
Mucoromycotina	Syncephalastrum racemosum	NRRL 2496	GCA_002105135.1	https://www.ncbi.nlm.nih.gov/pubmed/28481340	https://genome.jgi.doe.gov/portal/pages/dynamicOrganismDownload.jsf?organism=Synrac1
Zoopagomycotina	Piptocephalis cylindrospora	RSA 2659	GCA_003614145.1	https://www.ncbi.nlm.nih.gov/pubmed/30297742	https://genome.jgi.doe.gov/portal/pages/dynamicOrganismDownload.jsf?organism=Pipcy3_1
Zoopagomycotina	Syncephalis pseudoplumigaleata	Benny S71-1	GCA_003614755.1	https://www.ncbi.nlm.nih.gov/pubmed/30297742	https://genome.jgi.doe.gov/portal/pages/dynamicOrganismDownload.jsf?organism=Synps1
Zoopagomycotina	Thamnocephalis sphaerospora	RSA 1356	GCA_003614735.1	https://www.ncbi.nlm.nih.gov/pubmed/30297742	https://genome.jgi.doe.gov/portal/pages/dynamicOrganismDownload.jsf?organism=Thasp1
Entomophthoromycotina	Basidiobolus meristosporus	CBS 931.73	GCA_002104905.1	https://www.ncbi.nlm.nih.gov/pubmed/28481340	https://genome.jgi.doe.gov/portal/Basme2finSC/Basme2finSC.download.html
Entomophthoromycotina	Conidiobolus coronatus	NRRL28638	GCA_001566745.1	https://www.ncbi.nlm.nih.gov/pubmed/25977457	https://genome.jgi.doe.gov/portal/pages/dynamicOrganismDownload.jsf?organism=Conco1
Kickxellomycotina	Coemansia reversa	NRRL 1564	GCA_002705745.1	https://www.ncbi.nlm.nih.gov/pubmed/25977457	https://genome.jgi.doe.gov/portal/pages/dynamicOrganismDownload.jsf?organism=Coere1
Kickxellomycotina	Dimargaris cristalligena	RSA 468	GCA_003614675.1	https://www.ncbi.nlm.nih.gov/pubmed/30297742	https://genome.jgi.doe.gov/portal/pages/dynamicOrganismDownload.jsf?organism=DimcrSC1
Kickxellomycotina	Linderina pennispora	ATCC 12442	GCA_002104995.1	https://www.ncbi.nlm.nih.gov/pubmed/28481340	https://genome.jgi.doe.gov/portal/pages/dynamicOrganismDownload.jsf?organism=Linpe1
Kickxellomycotina	Smittium culicis	ID-206-W2	GCA_001970865.1	https://www.ncbi.nlm.nih.gov/pubmed/27343289	https://genome.jgi.doe.gov/portal/pages/dynamicOrganismDownload.jsf?organism=SmiculW2_1
Kickxellomycotina	Smittium culicis	GSMNP	GCA_001970855.1	https://www.ncbi.nlm.nih.gov/pubmed/27343289	https://genome.jgi.doe.gov/portal/pages/dynamicOrganismDownload.jsf?organism=SmicuMNP_2
Kickxellomycotina	Smittium mucronatum	ALG-7-W6	GCA_001953115.1	https://www.ncbi.nlm.nih.gov/pubmed/27343289	https://genome.jgi.doe.gov/portal/pages/dynamicOrganismDownload.jsf?organism=Smimuc2
Kickxellomycotina	Zancudomyces culisetae	COL-18-3	GCA_001969505.1	https://www.ncbi.nlm.nih.gov/pubmed/27343289	https://genome.jgi.doe.gov/portal/pages/dynamicOrganismDownload.jsf?organism=Zancul2
Chtridiomycetes	Blyttiomyces helicus single-cell	Blyhe1	GCA_003614705.1	https://www.ncbi.nlm.nih.gov/pubmed/30297742	https://genome.jgi.doe.gov/portal/pages/dynamicOrganismDownload.jsf?organism=Blyhe1
Chtridiomycetes	Caulochytrium protostelioides	ATCC 52028 single cell	GCA_003615045.1	https://www.ncbi.nlm.nih.gov/pubmed/30297742	https://genome.jgi.doe.gov/portal/pages/dynamicOrganismDownload.jsf?organism=Caupr_Sccomb
Chtridiomycetes	Caulochytrium protostelioides	ATCC 52028		https://www.ncbi.nlm.nih.gov/pubmed/30297742	https://genome.jgi.doe.gov/portal/pages/dynamicOrganismDownload.jsf?organism=Caupr1
Chtridiomycetes	Homolaphlyctis polyrhiza	JEL142		https://www.ncbi.nlm.nih.gov/pubmed/22072962	https://genome.jgi.doe.gov/portal/pages/dynamicOrganismDownload.jsf?organism=Hompol1
Chtridiomycetes	Rhizoclosmatium globosum	JEL800	GCA_002104985.1	https://www.ncbi.nlm.nih.gov/pubmed/28481340	https://genome.jgi.doe.gov/portal/pages/dynamicOrganismDownload.jsf?organism=Rhihy1
Chtridiomycetes	Spizellomyces punctatus	DAOM BR117	GCA_000182565.2	https://www.ncbi.nlm.nih.gov/pubmed/27540072	https://genome.jgi.doe.gov/portal/pages/dynamicOrganismDownload.jsf?organism=Spipu1
Monoblepharidomycetes	Gonapodya prolifera	JEL478	GCA_001574975.1	https://www.ncbi.nlm.nih.gov/pubmed/25977457	https://genome.jgi.doe.gov/portal/pages/dynamicOrganismDownload.jsf?organism=Ganpr1
Neocallimastigomycetes	Anaeromyces robustus	S4	GCA_002104895.1	https://www.ncbi.nlm.nih.gov/pubmed/28555641	https://genome.jgi.doe.gov/portal/pages/dynamicOrganismDownload.jsf?organism=Anasp1
Neocallimastigomycetes	Neocallimastix californiae	G1	GCA_002104975.1	https://www.ncbi.nlm.nih.gov/pubmed/28555641	https://genome.jgi.doe.gov/portal/pages/dynamicOrganismDownload.jsf?organism=Neosp1
Neocallimastigomycetes	Orpinomyces sp	C1A	GCA_000412615.1	https://www.ncbi.nlm.nih.gov/pubmed/23709508	https://genome.jgi.doe.gov/portal/pages/dynamicOrganismDownload.jsf?organism=Orpsp1_1
Neocallimastigomycetes	Piromyces sp.	E2		https://www.ncbi.nlm.nih.gov/pubmed/28555641	https://genome.jgi.doe.gov/portal/pages/dynamicOrganismDownload.jsf?organism=PirE2_1
Neocallimastigomycetes	Piromyces finnis	Finn	GCA_002104945.1	https://www.ncbi.nlm.nih.gov/pubmed/28555641	https://genome.jgi.doe.gov/portal/pages/dynamicOrganismDownload.jsf?organism=Pirfi3
Microsporidia	Antonospora locustae	HM-2013		https://www.ncbi.nlm.nih.gov/pubmed/15186746	https://genome.jgi.doe.gov/portal/pages/dynamicOrganismDownload.jsf?organism=Antlo1
Microsporidia	Encephalitozoon cuniculi	GB-M1	GCA_000091225.1	https://www.ncbi.nlm.nih.gov/pubmed/20003517	https://genome.jgi.doe.gov/portal/pages/dynamicOrganismDownload.jsf?organism=Enccu1
Microsporidia	Encephalitozoon hellem	ATCC 50504	GCA_000277815.3	https://www.ncbi.nlm.nih.gov/pubmed/22802648	https://genome.jgi.doe.gov/portal/pages/dynamicOrganismDownload.jsf?organism=Enche1
Microsporidia	Encephalitozoon intestinalis	ATCC 50506	GCA_000146465.1	https://www.ncbi.nlm.nih.gov/pubmed/20865802	https://genome.jgi.doe.gov/portal/pages/dynamicOrganismDownload.jsf?organism=Encin1
Microsporidia	Encephalitozoon romaleae	SJ-2008	GCA_000280035.2	https://www.ncbi.nlm.nih.gov/pubmed/22802648	https://genome.jgi.doe.gov/portal/pages/dynamicOrganismDownload.jsf?organism=Encro1
Microsporidia	Enterocytozoon bieneusi	H348	GCA_000209485.1	https://www.ncbi.nlm.nih.gov/pubmed/19132089	https://genome.jgi.doe.gov/portal/pages/dynamicOrganismDownload.jsf?organism=Entbi1
Microsporidia	Mitosporidium daphniae	UGP3	GCA_000760515.2	https://www.ncbi.nlm.nih.gov/pubmed/25313038	https://genome.jgi.doe.gov/portal/pages/dynamicOrganismDownload.jsf?organism=Mitdap1
Microsporidia	Nematocida parisii	ERTm1	GCA_000250985.1	https://www.ncbi.nlm.nih.gov/pubmed/22813931	https://genome.jgi.doe.gov/portal/pages/dynamicOrganismDownload.jsf?organism=Nempa1
Microsporidia	Nosema ceranae	BRL01	GCA_000182985.1	https://www.ncbi.nlm.nih.gov/pubmed/19503607	https://genome.jgi.doe.gov/portal/pages/dynamicOrganismDownload.jsf?organism=Nosce1
Cryptomycota	Rozella allomycis	CSF55		https://www.ncbi.nlm.nih.gov/pubmed/30297742	https://genome.jgi.doe.gov/portal/pages/dynamicOrganismDownload.jsf?organism=Rozal1_1
Cryptomycota	Rozella allomycis single cell	CSF55	GCA_000442015.1	https://www.ncbi.nlm.nih.gov/pubmed/30297742	https://genome.jgi.doe.gov/portal/pages/dynamicOrganismDownload.jsf?organism=Rozal_SC1

## Sheet: Table S2
Supplementary Table 2. G4Hunter results for all species tested in this study.
		Size	PQS	PQS/1000bp	GC	PQS/GC		Pathogenic?
Taphrinomycotina	Neolecta_irregularis	14762460	6238	0.422558	44.2	141.131		Undefined Saprotroph
Taphrinomycotina	Pneumocystis_carinii	7762577	280	0.0360705	27.8	10.0719		Animal Pathogen
Taphrinomycotina	Pneumocystis_jirovecii	8507376	631	0.0741709	28.7	21.9861		Animal Pathogen
Taphrinomycotina	Pneumocystis_murina	7596832	47	0.00618679	27	1.74074		Animal Pathogen
Taphrinomycotina	Protomyces_lactucaedebilis	13095125	509	0.0388694	51.2	9.94141		Plant Pathogen
Taphrinomycotina	Saitoella_complicata	14317096	15537	1.08521	52.6	295.38		-
Taphrinomycotina	Schizosaccharomyces_cryophilus	11702771	162	0.0138429	37.7	4.29708		Undefined Saprotroph
Taphrinomycotina	Schizosaccharomyces_japonicus	11883665	1297	0.109141	43.8	29.6119		Undefined Saprotroph
Taphrinomycotina	Schizosaccharomyces_octosporus	11780507	258	0.0219006	37.5	6.88		Undefined Saprotroph
Taphrinomycotina	Schizosaccharomyces_pombe	12748923	210	0.016472	36.1	5.81717		Undefined Saprotroph
Taphrinomycotina	Taphrina_deformans	14003212	1565	0.11176	49.5	31.6162		Plant Pathogen
Taphrinomycotina	Taphrina_flavorubra	16017863	725	0.045262	49.6	14.6169		Plant Pathogen
Taphrinomycotina	Taphrina_populina	12183619	222	0.0182212	47.4	4.68354		Plant Pathogen
Taphrinomycotina	Taphrina_wiesneri	13258232	794	0.0598873	48.1	16.5073		Plant Pathogen
			2307.78	0.147111	44.7	42.4487
		Size	PQS	PQS/1000bp	GC	PQS/GC		Pathogenic
Saccharomycotina	Aciculoconidium_aculeatum.	18618829	2071	0.111231	37.9	54.6438		-
Saccharomycotina	Alloascoidea_hylecoeti.	25188513	935	0.0371201	31.6	29.5886		-
Saccharomycotina	Ambrosiozyma_ambrosiae.	15058319	339	0.0225125	32.5	10.4308		Undefined Saprotroph
Saccharomycotina	Ambrosiozyma_kashinagacola.	12500175	1555	0.124398	36.3	42.8375		Undefined Saprotroph
Saccharomycotina	Ambrosiozyma_maleeae.	12971575	2849	0.219634	43.7	65.1945		Undefined Saprotroph
Saccharomycotina	Ambrosiozyma_monospora.	25351160	1432	0.0564866	37.8	37.8836		Undefined Saprotroph
Saccharomycotina	Ambrosiozyma_oregonensis.	15695375	454	0.0289257	31	14.6452		Undefined Saprotroph
Saccharomycotina	Ambrosiozyma_philentoma.	18025406	644	0.0357274	35	18.4		Undefined Saprotroph
Saccharomycotina	Ambrosiozyma_pseudovanderkliftii.	14715299	2092	0.142165	35.6	58.764		Undefined Saprotroph
Saccharomycotina	Ambrosiozyma_vanderkliftii.	15965940	2477	0.155143	34.4	72.0058		Undefined Saprotroph
Saccharomycotina	Ascoidea_asiatica.	20613105	138	0.00669477	25.2	5.47619		-
Saccharomycotina	Ascoidea_rubescens.	17754894	426	0.0239934	32.9	12.9483		-
Saccharomycotina	Ashbya_aceri.	9006370	1500	0.166549	51.2	29.2969		Plant Pathogen
Saccharomycotina	Babjeviella_inositovora.	15439145	2154	0.139515	48.1	44.7817		Undefined Saprotroph
Saccharomycotina	Barnettozyma_californica.	12053704	310	0.0257182	41.5	7.46988		Undefined Saprotroph
Saccharomycotina	Barnettozyma_hawaiiensis.	10754099	647	0.0601631	43.3	14.9423		Undefined Saprotroph
Saccharomycotina	Barnettozyma_populi.	11755494	363	0.0308792	43.2	8.40278		Undefined Saprotroph
Saccharomycotina	Barnettozyma_pratensis.	12789554	305	0.0238476	38.1	8.00525		Undefined Saprotroph
Saccharomycotina	Barnettozyma_salicaria.	11153920	113	0.010131	38.5	2.93506		Undefined Saprotroph
Saccharomycotina	Blastobotrys_adeninivorans.	12001606	1346	0.112152	48.1	27.9834		Undefined Saprotroph
Saccharomycotina	Blastobotrys_americana.	12759066	1531	0.119993	43.8	34.9543		Undefined Saprotroph
Saccharomycotina	Blastobotrys_mokoenaii.	14054524	2048	0.145718	48.8	41.9672		Undefined Saprotroph
Saccharomycotina	Blastobotrys_muscicola.	15210531	1254	0.0824429	50.2	24.9801		Undefined Saprotroph
Saccharomycotina	Blastobotrys_nivea.	16170297	2082	0.128755	43.6	47.7523		Undefined Saprotroph
Saccharomycotina	Blastobotrys_peoriensis.	14450178	5322	0.3683	51.8	102.741		Undefined Saprotroph
Saccharomycotina	Blastobotrys_proliferans.	14949465	1178	0.0787988	44.6	26.4126		Undefined Saprotroph
Saccharomycotina	Blastobotrys_raffinosifermentans.	12615190	1220	0.0967088	48.2	25.3112		Undefined Saprotroph
Saccharomycotina	Blastobotrys_serpentis.	14081706	881	0.0625634	42.1	20.9264		Undefined Saprotroph
Saccharomycotina	Botryozyma_nematodophila.	20292095	504	0.0248373	28.9	17.4394		Animal Associated Biotroph
Saccharomycotina	Brettanomyces_anomalus.	13044599	393	0.0301274	39.8	9.87437		-
Saccharomycotina	Brettanomyces_bruxellensis.	13577577	678	0.0499353	39.9	16.9925		-
Saccharomycotina	Brettanomyces_custersianus.	10592976	322	0.0303975	40.2	8.00995		-
Saccharomycotina	Candida_albicans.	14610944	1488	0.101841	33.5	44.4179		Animal Pathogen-Endosymbiont-Undefined Saprotroph
Saccharomycotina	Candida_arabinofermentans.	13423964	472	0.035161	34.7	13.6023		Animal Pathogen-Endosymbiont-Undefined Saprotroph
Saccharomycotina	Candida_ascalaphidarum.	10964911	1953	0.178114	53.6	36.4366		Animal Pathogen-Endosymbiont-Undefined Saprotroph
Saccharomycotina	Candida_athensensis.	9828472	363	0.0369335	45.5	7.97802		Animal Pathogen-Endosymbiont-Undefined Saprotroph
Saccharomycotina	Candida_auris.	12663346	781	0.0616741	45.1	17.3171		Animal Pathogen-Endosymbiont-Undefined Saprotroph
Saccharomycotina	Candida_blattae.	12528585	1187	0.0947433	49.4	24.0283		Animal Pathogen-Endosymbiont-Undefined Saprotroph
Saccharomycotina	Candida_boidinii.	19658130	1014	0.0515817	30.8	32.9221		Animal Pathogen-Endosymbiont-Undefined Saprotroph
Saccharomycotina	Candida_bracarensis.	12622853	857	0.0678927	36.1	23.7396		Animal Pathogen-Endosymbiont-Undefined Saprotroph
Saccharomycotina	Candida_carpophila.	10390548	1079	0.103844	47.4	22.7637		Animal Pathogen-Endosymbiont-Undefined Saprotroph
Saccharomycotina	Candida_castellii.	10460061	335	0.0320266	40.9	8.19071		Animal Pathogen-Endosymbiont-Undefined Saprotroph
Saccharomycotina	Candida_corydali.	11806197	213	0.0180414	34.1	6.24633		Animal Pathogen-Endosymbiont-Undefined Saprotroph
Saccharomycotina	Candida_dubliniensis.	14801723	2102	0.14201	33.2	63.3133		Animal Pathogen-Endosymbiont-Undefined Saprotroph
Saccharomycotina	Candida_fragi.	12265898	519	0.0423124	35.7	14.5378		Animal Pathogen-Endosymbiont-Undefined Saprotroph
Saccharomycotina	Candida_freyschussii.	11124059	376	0.0338006	42.5	8.84706		Animal Pathogen-Endosymbiont-Undefined Saprotroph
Saccharomycotina	Candida_fructus.	11589591	3026	0.261096	49	61.7551		Animal Pathogen-Endosymbiont-Undefined Saprotroph
Saccharomycotina	Candida_glabrata.	12524504	1353	0.108028	38.7	34.9612		Animal Pathogen-Endosymbiont-Undefined Saprotroph
Saccharomycotina	Candida_golubevii.	15142936	1145	0.0756128	45.1	25.388		Animal Pathogen-Endosymbiont-Undefined Saprotroph
Saccharomycotina	Candida_gorgasii.	11559976	664	0.0574396	36.4	18.2418		Animal Pathogen-Endosymbiont-Undefined Saprotroph
Saccharomycotina	Candida_gotoi.	13601212	1793	0.131826	40.6	44.1626		Animal Pathogen-Endosymbiont-Undefined Saprotroph
Saccharomycotina	Candida_hawaiiana.	12065116	2283	0.189223	48.1	47.4636		Animal Pathogen-Endosymbiont-Undefined Saprotroph
Saccharomycotina	Candida_heveicola.	13240663	1629	0.12303	47.2	34.5127		Animal Pathogen-Endosymbiont-Undefined Saprotroph
Saccharomycotina	Candida_hispaniensis.	10884547	593	0.0544809	41.6	14.2548		Animal Pathogen-Endosymbiont-Undefined Saprotroph
Saccharomycotina	Candida_incommunis.	12368945	785	0.0634654	46.8	16.7735		Animal Pathogen-Endosymbiont-Undefined Saprotroph
Saccharomycotina	Candida_intermedia.	13214678	668	0.0505499	43.5	15.3563		Animal Pathogen-Endosymbiont-Undefined Saprotroph
Saccharomycotina	Candida_montana.	12766410	157	0.0122979	36.1	4.34903		Animal Pathogen-Endosymbiont-Undefined Saprotroph
Saccharomycotina	Candida_mycetangii.	12370559	1168	0.0944177	45.5	25.6703		Animal Pathogen-Endosymbiont-Undefined Saprotroph
Saccharomycotina	Candida_nivariensis.	11884485	1187	0.0998781	36.9	32.168		Animal Pathogen-Endosymbiont-Undefined Saprotroph
Saccharomycotina	Candida_orba.	11802383	81	0.00686302	31.6	2.56329		Animal Pathogen-Endosymbiont-Undefined Saprotroph
Saccharomycotina	Candida_oregonensis.	11192320	471	0.0420824	47.5	9.91579		Animal Pathogen-Endosymbiont-Undefined Saprotroph
Saccharomycotina	Candida_orthopsilosis.	12818247	515	0.0401771	37.5	13.7333		Animal Pathogen-Endosymbiont-Undefined Saprotroph
Saccharomycotina	Candida_parapsilosis.	13215305	1074	0.0812694	38.7	27.7519		Animal Pathogen-Endosymbiont-Undefined Saprotroph
Saccharomycotina	Candida_ponderosae.	15232350	281	0.0184476	35.8	7.84916		Animal Pathogen-Endosymbiont-Undefined Saprotroph
Saccharomycotina	Candida_restingae.	14230617	1122	0.0788441	44	25.5		Animal Pathogen-Endosymbiont-Undefined Saprotroph
Saccharomycotina	Candida_rhagii.	12684035	1110	0.0875116	40.8	27.2059		Animal Pathogen-Endosymbiont-Undefined Saprotroph
Saccharomycotina	Candida_schatavii.	13926478	1960	0.140739	46.5	42.1505		Animal Pathogen-Endosymbiont-Undefined Saprotroph
Saccharomycotina	Candida_sojae.	11937217	823	0.068944	32.4	25.4012		Animal Pathogen-Endosymbiont-Undefined Saprotroph
Saccharomycotina	Candida_sorboxylosa.	10872786	898	0.0825915	39.8	22.5628		Animal Pathogen-Endosymbiont-Undefined Saprotroph
Saccharomycotina	Candida_stellimalicola.	10999811	809	0.0735467	42.5	19.0353		Animal Pathogen-Endosymbiont-Undefined Saprotroph
Saccharomycotina	Candida_succiphila.	12326309	1581	0.128262	41.1	38.4672		Animal Pathogen-Endosymbiont-Undefined Saprotroph
Saccharomycotina	Candida_tammaniensis.	11022754	207	0.0187793	33.5	6.1791		Animal Pathogen-Endosymbiont-Undefined Saprotroph
Saccharomycotina	Candida_tropicalis.	14815232	818	0.0552134	33.2	24.6386		Animal Pathogen-Endosymbiont-Undefined Saprotroph
Saccharomycotina	Candida_vartiovaarae.	11451904	751	0.0655786	46.4	16.1853		Animal Pathogen-Endosymbiont-Undefined Saprotroph
Saccharomycotina	Candida_wancherniae.	10562560	1332	0.126106	53	25.1321		Animal Pathogen-Endosymbiont-Undefined Saprotroph
Saccharomycotina	Cephaloascus_albidus.	16844800	193	0.0114575	34.6	5.57803		Fungal Parasite-Insect Parasite-Wood Saprotroph
Saccharomycotina	Cephaloascus_fragrans.	14006784	219	0.0156353	36.9	5.93496		Fungal Parasite-Insect Parasite-Wood Saprotroph
Saccharomycotina	Citeromyces_hawaiiensis.	19978752	931	0.0465995	43.8	21.2557		-
Saccharomycotina	Citeromyces_matritensis.	20675584	860	0.041595	43.3	19.8614		Animal Pathogen
Saccharomycotina	Citeromyces_siamensis.	25780736	632	0.0245144	44	14.3636		-
Saccharomycotina	Clavispora_lusitaniae.	12267520	321	0.0261667	44.5	7.21348		Animal Pathogen
Saccharomycotina	Cyberlindnera_americana.	11842560	841	0.0710151	42.1	19.9762		-
Saccharomycotina	Cyberlindnera_fabianii.	12481218	1011	0.0810017	44.5	22.7191		Animal Pathogen
Saccharomycotina	Cyberlindnera_jadinii.	13205409	798	0.0604298	44.5	17.9326		Animal Pathogen
Saccharomycotina	Cyberlindnera_maclurae.	11331248	1528	0.134848	48.8	31.3115		-
Saccharomycotina	Cyberlindnera_misumaiensis.	10683017	1349	0.126275	48.5	27.8144		-
Saccharomycotina	Cyberlindnera_mrakii.	13031936	617	0.0473452	42.4	14.5519		-
Saccharomycotina	Cyberlindnera_petersonii.	12603904	1162	0.0921937	43.3	26.836		-
Saccharomycotina	Cyberlindnera_saturnus.	13611008	611	0.0448901	42.8	14.2757		-
Saccharomycotina	Cyberlindnera_suaveolens.	12668416	524	0.0413627	42.9	12.2145		-
Saccharomycotina	Cyberlindnera_xylosilytica.	14136140	1416	0.100169	49.6	28.5484		-
Saccharomycotina	Danielozyma_ontarioensis.	10916467	1578	0.144552	46.6	33.8627		Animal Pathogen
Saccharomycotina	Deakozyma_indianensis.	11988348	1013	0.0844987	47.8	21.1925		-
Saccharomycotina	Debaryomyces_fabryi.	12184818	161	0.0132132	35.7	4.5098		Undefined Saprotroph
Saccharomycotina	Debaryomyces_hansenii.	12355627	232	0.0187769	36.3	6.39118		Undefined Saprotroph
Saccharomycotina	Debaryomyces_maramus.	11326244	386	0.0340801	37.2	10.3763		Undefined Saprotroph
Saccharomycotina	Debaryomyces_nepalensis.	11668426	178	0.0152548	36.9	4.82385		Undefined Saprotroph
Saccharomycotina	Debaryomyces_prosopidis.	13096356	186	0.0142024	35.7	5.21008		Undefined Saprotroph
Saccharomycotina	Debaryomyces_subglobosus.	11767472	163	0.0138517	35.4	4.60452		Undefined Saprotroph
Saccharomycotina	Diddensiella_caesifluorescens.	12237064	596	0.0487045	44.6	13.3632		-
Saccharomycotina	Dipodascus_albidus.	16482034	496	0.0300934	35.8	13.8547		-
Saccharomycotina	Dipodascus_geniculatus.	15395611	1802	0.117046	41.1	43.8443		-
Saccharomycotina	Eremothecium_coryli.	9210291	340	0.0369152	41.6	8.17308		Plant Pathogen
Saccharomycotina	Eremothecium_cymbalariae.	9790946	1752	0.178941	40.3	43.4739		Plant Pathogen
Saccharomycotina	Eremothecium_gossypii.	9247842	1679	0.181556	51.8	32.4131		Plant Pathogen
Saccharomycotina	Eremothecium_sinecaudum.	9061291	276	0.0304592	40.1	6.88279		Plant Pathogen
Saccharomycotina	Geotrichum_candidum.	25832693	1929	0.0746728	41.8	46.1483		Animal Pathogen-Undefined Saprotroph
Saccharomycotina	Groenewaldozyma_salmanticensis.	12477188	487	0.0390312	43.4	11.2212		-
Saccharomycotina	Hanseniaspora_clermontiae.	9132496	106	0.0116069	36.8	2.88043		-
Saccharomycotina	Hanseniaspora_osmophila.	12348973	445	0.0360354	36.9	12.0596		-
Saccharomycotina	Hanseniaspora_pseudoguilliermondii.	9210604	106	0.0115085	34.5	3.07246		-
Saccharomycotina	Hanseniaspora_singularis.	9377251	191	0.0203684	26.3	7.26236		-
Saccharomycotina	Hanseniaspora_uvarum.	9651997	78	0.00808123	32.6	2.39264		Animal Pathogen
Saccharomycotina	Hanseniaspora_valbyensis.	11637233	135	0.0116007	26.7	5.05618		-
Saccharomycotina	Hanseniaspora_vineae.	11554310	479	0.0414564	37.4	12.8075		-
Saccharomycotina	Hyphopichia_burtonii.	12580655	400	0.0317948	35	11.4286		-
Saccharomycotina	Hyphopichia_heimii.	13818465	1159	0.0838733	40.6	28.5468		-
Saccharomycotina	Hyphopichia_homilentoma.	12351762	996	0.0806363	49.5	20.1212		-
Saccharomycotina	Kazachstania_aerobia.	12268023	824	0.0671665	33.9	24.3068		-
Saccharomycotina	Kazachstania_africana.	11289295	200	0.0177159	36.3	5.50964		-
Saccharomycotina	Kazachstania_bromeliacearum.	11644798	340	0.0291976	34.7	9.79827		-
Saccharomycotina	Kazachstania_intestinalis.	10362826	444	0.0428455	41.8	10.622		-
Saccharomycotina	Kazachstania_kunashirensis.	11149143	257	0.0230511	32.3	7.95666		-
Saccharomycotina	Kazachstania_martiniae.	11991605	208	0.0173455	33.7	6.17211		-
Saccharomycotina	Kazachstania_naganishii.	11027556	1639	0.148628	45.9	35.7081		-
Saccharomycotina	Kazachstania_rosinii.	12450999	1159	0.0930849	40.5	28.6173		-
Saccharomycotina	Kazachstania_siamensis.	12142618	587	0.0483421	33	17.7879		-
Saccharomycotina	Kazachstania_solicola.	13453035	901	0.0669737	35.7	25.2381		-
Saccharomycotina	Kazachstania_spencerorum.	13550129	269	0.0198522	33.3	8.07808		-
Saccharomycotina	Kazachstania_taianensis.	13876259	1578	0.113719	43.2	36.5278		-
Saccharomycotina	Kazachstania_transvaalensis.	13081336	154	0.0117725	33.4	4.61078		-
Saccharomycotina	Kazachstania_turicensis.	14455235	270	0.0186784	33.2	8.13253		-
Saccharomycotina	Kazachstania_unispora.	13126255	379	0.0288734	32.2	11.7702		-
Saccharomycotina	Kazachstania_viticola.	12433146	163	0.0131101	32.7	4.98471		-
Saccharomycotina	Kazachstania_yakushimaensis.	13166335	76	0.0057723	30.4	2.5		-
Saccharomycotina	Kloeckera_hatyaiensis.	10161316	160	0.015746	36.4	4.3956		-
Saccharomycotina	Kluyveromyces_aestuarii.	10234552	405	0.0395718	38.3	10.5744		Endophyte-Undefined Saprotroph
Saccharomycotina	Kluyveromyces_dobzhanskii.	11036013	459	0.0415911	41.3	11.1138		Endophyte-Undefined Saprotroph
Saccharomycotina	Kluyveromyces_lactis.	10867802	173	0.0159186	38.8	4.45876		Endophyte-Undefined Saprotroph
Saccharomycotina	Kluyveromyces_marxianus.	11308810	965	0.0853317	40.1	24.0648		Endophyte-Undefined Saprotroph
Saccharomycotina	Kodamaea_laetipori.	15299880	1079	0.0705234	40.3	26.7742		-
Saccharomycotina	Kodamaea_ohmeri.	12587640	635	0.0504463	42.7	14.8712		Animal Pathogen
Saccharomycotina	Komagataella_pastoris.	9348099	382	0.0408639	41.1	9.2944		-
Saccharomycotina	Komagataella_populi.	9373437	332	0.0354192	41.5	8		-
Saccharomycotina	Komagataella_pseudopastoris.	9352882	347	0.0371009	41.6	8.34135		-
Saccharomycotina	Kregervanrija_delftensis.	13010527	180	0.013835	30.8	5.84416		-
Saccharomycotina	Kregervanrija_fluxuum.	13377942	326	0.0243685	31.9	10.2194		-
Saccharomycotina	Kuraishia_capsulata.	11561465	417	0.0360681	45.7	9.12473		Animal Pathogen
Saccharomycotina	Kuraishia_molischiana.	10567026	965	0.0913218	50.7	19.0335		-
Saccharomycotina	Kuraishia_ogatae.	14990565	2832	0.188919	45.2	62.6549		-
Saccharomycotina	Kurtzmaniella_cleridarum.	12288800	411	0.0334451	33	12.4545		-
Saccharomycotina	Lachancea_cidri.	10317380	310	0.0300464	41.3	7.50605		Animal Pathogen
Saccharomycotina	Lachancea_dasiensis.	10880533	428	0.0393363	45.2	9.46903		Animal Pathogen
Saccharomycotina	Lachancea_fantastica_nom_nud.	11526089	497	0.0431196	44.5	11.1685		Animal Pathogen
Saccharomycotina	Lachancea_fermentati.	10436087	756	0.0724409	42.6	17.7465		Animal Pathogen
Saccharomycotina	Lachancea_kluyveri.	11535506	650	0.0563478	41.5	15.6627		Animal Pathogen
Saccharomycotina	Lachancea_lanzarotensis.	11233387	331	0.0294657	44.3	7.47178		Animal Pathogen
Saccharomycotina	Lachancea_meyersii.	11450055	464	0.0405238	45.3	10.2428		Animal Pathogen
Saccharomycotina	Lachancea_mirantina.	10286443	493	0.0479272	45.1	10.9313		Animal Pathogen
Saccharomycotina	Lachancea_nothofagi.	11502918	343	0.0298185	43.7	7.84897		Animal Pathogen
Saccharomycotina	Lachancea_quebecensis.	10398967	661	0.063564	46.7	14.1542		Animal Pathogen
Saccharomycotina	Lachancea_thermotolerans.	10566735	648	0.0613245	47.3	13.6998		Animal Pathogen
Saccharomycotina	Lachancea_waltii.	11107214	594	0.0534788	44.3	13.4086		Animal Pathogen
Saccharomycotina	Lipomyces_arxii.	19708468	1133	0.057488	46.9	24.1578		-
Saccharomycotina	Lipomyces_doorenjongii.	12482852	359	0.0287595	44.1	8.14059		-
Saccharomycotina	Lipomyces_japonicus.	14101412	587	0.041627	41.9	14.0095		-
Saccharomycotina	Lipomyces_kononenkoae.	17605380	1032	0.0586184	46.8	22.0513		-
Saccharomycotina	Lipomyces_lipofer.	20125245	3298	0.163874	48.2	68.4232		-
Saccharomycotina	Lipomyces_mesembrius.	17446489	1023	0.0586364	47	21.766		-
Saccharomycotina	Lipomyces_oligophaga.	13877110	805	0.0580092	43.7	18.4211		-
Saccharomycotina	Lipomyces_starkeyi.	21573122	1149	0.0532607	46.9	24.4989		-
Saccharomycotina	Lipomyces_suomiensis.	14342781	736	0.051315	44.3	16.614		-
Saccharomycotina	Lodderomyces_elongisporus.	15744903	3256	0.206797	36.9	88.2385		Animal Pathogen
Saccharomycotina	Magnusiomyces_tetraspermus.	26328373	831	0.0315629	38.2	21.7539		-
Saccharomycotina	Martiniozyma_abiesophila.	17083592	171	0.0100096	28.6	5.97902		-
Saccharomycotina	Metschnikowia_aberdeeniae.	10689385	930	0.0870022	48.5	19.1753		-
Saccharomycotina	Metschnikowia_arizonensis.	16285203	2279	0.139943	41.7	54.6523		-
Saccharomycotina	Metschnikowia_bicuspidata_var._bicuspidata.	16285203	3441	0.211296	47.9	71.8372		-
Saccharomycotina	Metschnikowia_borealis.	20343362	2609	0.128248	43.1	60.5336		-
Saccharomycotina	Metschnikowia_bowlesiae.	17596752	2943	0.167247	48.5	60.6804		-
Saccharomycotina	Metschnikowia_cerradonensis.	21062676	2735	0.129851	42.9	63.7529		-
Saccharomycotina	Metschnikowia_continentalis.	21845318	2753	0.126022	42.3	65.0827		-
Saccharomycotina	Metschnikowia_dekortorum.	16314194	2597	0.159187	48.7	53.3265		-
Saccharomycotina	Metschnikowia_drakensbergensis.	11975911	1591	0.13285	48.2	33.0083		-
Saccharomycotina	Metschnikowia_hamakuensis.	19077454	3855	0.202071	43.8	88.0137		-
Saccharomycotina	Metschnikowia_hawaiiensis.	18637030	4058	0.217739	44.5	91.191		Animal Pathogen
Saccharomycotina	Metschnikowia_hibisci.	11318255	605	0.0534535	42.2	14.3365		-
Saccharomycotina	Metschnikowia_ipomoeae.	18907534	2916	0.154224	43.6	66.8807		-
Saccharomycotina	Metschnikowia_kamakouana.	15652613	2258	0.144257	44.8	50.4018		-
Saccharomycotina	Metschnikowia_kipukae.	11258182	362	0.0321544	45.1	8.02661		-
Saccharomycotina	Metschnikowia_lochheadii.	20122859	3583	0.178056	42.1	85.1069		-
Saccharomycotina	Metschnikowia_matae_var._maris.	21610272	3341	0.154602	41.2	81.0922		-
Saccharomycotina	Metschnikowia_matae_var._matae.	21796559	3494	0.160301	40.9	85.4279		-
Saccharomycotina	Metschnikowia_mauinuiana.	17276268	3370	0.195065	43.9	76.7654		-
Saccharomycotina	Metschnikowia_proteae.	12535151	2005	0.15995	48.5	41.3402		-
Saccharomycotina	Metschnikowia_santaceciliae.	20396009	2703	0.132526	43.3	62.4249		-
Saccharomycotina	Metschnikowia_shivogae.	10723332	1503	0.140162	49.9	30.1202		-
Saccharomycotina	Metschnikowia_similis.	17494039	3107	0.177603	48.7	63.7988		-
Saccharomycotina	Meyerozyma_caribbica.	10697076	1144	0.106945	47	24.3404		Epiphyte
Saccharomycotina	Meyerozyma_guilliermondii.	10743581	484	0.0450502	43.8	11.0502		Animal Pathogen
Saccharomycotina	Middelhovenomyces_tepae.	15342971	1194	0.0778207	40.8	29.2647		-
Saccharomycotina	Millerozyma_acaciae.	11225280	291	0.0259236	41.4	7.02899		Animal Pathogen
Saccharomycotina	Nadsonia_fulvescens_var._elongata.	13943589	1227	0.0879974	39.3	31.2214		-
Saccharomycotina	Nadsonia_fulvescens_var._fulvescens.	18318095	1265	0.0690574	36.8	34.375		-
Saccharomycotina	Nakaseomyces_bacillisporus.	11294327	928	0.0821651	36.6	25.3552		-
Saccharomycotina	Nakaseomyces_delphensis.	11153886	1426	0.127848	38.9	36.6581		Animal Pathogen
Saccharomycotina	Nakazawaea_holstii.	13721964	210	0.0153039	35.3	5.94901		Animal Pathogen
Saccharomycotina	Nakazawaea_peltata.	11821735	4501	0.380739	40.6	110.862		-
Saccharomycotina	Naumovozyma_castellii.	11407258	320	0.0280523	36.8	8.69565		-
Saccharomycotina	Naumovozyma_dairenensis.	13697506	580	0.0423435	34.1	17.0088		-
Saccharomycotina	Ogataea_glucozyma.	14050651	2454	0.174654	48	51.125		-
Saccharomycotina	Ogataea_henricii.	12772392	2598	0.203407	49.3	52.6978		-
Saccharomycotina	Ogataea_kodamae.	8862217	478	0.0539368	44.7	10.6935		-
Saccharomycotina	Ogataea_methanolica.	15306118	907	0.0592574	37	24.5135		-
Saccharomycotina	Ogataea_methylivora.	13011229	86	0.00660968	33.7	2.55193		-
Saccharomycotina	Ogataea_minuta.	9292606	243	0.0261498	45.8	5.30568		-
Saccharomycotina	Ogataea_naganishii.	12230844	564	0.0461129	44.9	12.5612		-
Saccharomycotina	Ogataea_nitratoaversa.	14542409	803	0.0552178	34.7	23.1412		-
Saccharomycotina	Ogataea_nonfermentans.	10959445	271	0.0247275	44	6.15909		-
Saccharomycotina	Ogataea_parapolymorpha.	8986128	344	0.0382812	47.9	7.18163		-
Saccharomycotina	Ogataea_philodendri.	9038517	509	0.0563145	47.8	10.6485		-
Saccharomycotina	Ogataea_pilisensis.	14703614	796	0.0541364	36.5	21.8082		-
Saccharomycotina	Ogataea_pini.	11769424	1006	0.0854757	42.7	23.5597		-
Saccharomycotina	Ogataea_polymorpha.	9154434	338	0.036922	47.9	7.05637		-
Saccharomycotina	Ogataea_populialbae.	12013832	788	0.0655911	42.2	18.673		-
Saccharomycotina	Ogataea_ramenticola.	13299576	403	0.0303017	32.3	12.4768		-
Saccharomycotina	Ogataea_trehaloabstinens.	11541906	310	0.0268586	41.4	7.48792		-
Saccharomycotina	Ogataea_trehalophila.	14424395	843	0.0584427	34.9	24.1547		-
Saccharomycotina	Ogataea_zsoltii.	11931809	862	0.0722439	47.7	18.0713		-
Saccharomycotina	Pachysolen_tannophilus.	12779847	213	0.0166669	29.9	7.12375		-
Saccharomycotina	Peterozyma_toletana.	13849330	421	0.0303986	38	11.0789		-
Saccharomycotina	Peterozyma_xylosa.	13124686	394	0.0300198	38.1	10.3412		-
Saccharomycotina	Phaffomyces_antillensis.	12485849	135	0.0108122	31.9	4.23197		-
Saccharomycotina	Phaffomyces_opuntiae.	13540469	119	0.00878847	31.7	3.75394		-
Saccharomycotina	Phaffomyces_thermotolerans.	11583067	99	0.00854696	31.1	3.18328		-
Saccharomycotina	Pichia_exigua.	11426659	534	0.0467328	31.1	17.1704		Animal Endosymbiont-Undefined Saprotroph
Saccharomycotina	Pichia_heedii.	11000613	463	0.0420886	30.3	15.2805		Animal Endosymbiont-Undefined Saprotroph
Saccharomycotina	Pichia_kudriavzevii.	11860062	1254	0.105733	38.2	32.8272		Animal Endosymbiont-Undefined Saprotroph
Saccharomycotina	Pichia_membranifaciens.	11750320	2847	0.242291	45.1	63.1264		Animal Endosymbiont-Undefined Saprotroph
Saccharomycotina	Pichia_nakasei.	10618479	1061	0.0999201	33.3	31.8619		Animal Endosymbiont-Undefined Saprotroph
Saccharomycotina	Pichia_norvegensis.	10415999	891	0.0855415	35.9	24.8189		Animal Endosymbiont-Undefined Saprotroph
Saccharomycotina	Pichia_occidentalis.	12285551	913	0.0743149	40.1	22.7681		Animal Endosymbiont-Undefined Saprotroph
Saccharomycotina	Pichia_terricola.	12502134	678	0.0542307	36.3	18.6777		Animal Endosymbiont-Undefined Saprotroph
Saccharomycotina	Priceomyces_carsonii.	11933910	128	0.0107257	37.1	3.45013		Animal Pathogen
Saccharomycotina	Priceomyces_castillae.	11061863	130	0.0117521	36.8	3.53261		Animal Pathogen
Saccharomycotina	Priceomyces_haplophilus.	10668584	738	0.0691751	41.1	17.9562		Animal Pathogen
Saccharomycotina	Priceomyces_medius.	11225971	200	0.0178158	36.8	5.43478		-
Saccharomycotina	Saccharomyces_arboricola.	11768364	403	0.0342444	38.7	10.4134		Undefined Saprotroph
Saccharomycotina	Saccharomyces_cerevisiae.	12361395	302	0.0244309	38.1	7.92651		Undefined Saprotroph
Saccharomycotina	Saccharomyces_eubayanus.	11917743	533	0.0447232	40	13.325		Undefined Saprotroph
Saccharomycotina	Saccharomyces_kudriavzevii.	11305961	416	0.0367947	39.8	10.4523		Undefined Saprotroph
Saccharomycotina	Saccharomyces_mikatae.	11450882	218	0.0190378	37.9	5.75198		Undefined Saprotroph
Saccharomycotina	Saccharomyces_paradoxus.	11745384	328	0.0279259	38.6	8.49741		Undefined Saprotroph
Saccharomycotina	Saccharomyces_uvarum.	11503684	626	0.0544174	40.2	15.5721		Undefined Saprotroph
Saccharomycotina	Saccharomycopsis_capsularis.	18074259	1381	0.076407	44.2	31.2443		-
Saccharomycotina	Saccharomycopsis_malanga.	16964537	474	0.0279406	38.1	12.4409		-
Saccharomycotina	Saprochaete_clavata.	18019576	607	0.0336856	33.8	17.9586		Animal Pathogen
Saccharomycotina	Saturnispora_dispora.	10315064	231	0.0223944	36.7	6.29428		-
Saccharomycotina	Saturnispora_hagleri.	10448692	183	0.0175142	37.3	4.90617		-
Saccharomycotina	Saturnispora_mendoncae.	9279336	388	0.0418133	32.8	11.8293		-
Saccharomycotina	Saturnispora_saitoi.	10005204	78	0.00779594	31.5	2.47619		-
Saccharomycotina	Saturnispora_serradocipensis.	10460015	152	0.0145315	37.1	4.09704		-
Saccharomycotina	Saturnispora_silvae.	9467052	337	0.0355971	42.3	7.9669		-
Saccharomycotina	Saturnispora_zaruensis.	10081999	139	0.0137869	37.8	3.67725		-
Saccharomycotina	Scheffersomyces_lignosus.	16832108	1460	0.086739	41.5	35.1807		Animal Endosymbiont-Undefined Saprotroph
Saccharomycotina	Scheffersomyces_stipitis.	15661752	307	0.0196019	41.1	7.46959		Animal Endosymbiont-Undefined Saprotroph
Saccharomycotina	Spathaspora_arborariae.	13036014	595	0.0456428	31.7	18.7697		-
Saccharomycotina	Spathaspora_girioi.	15296935	861	0.0562858	35.1	24.5299		-
Saccharomycotina	Spathaspora_gorwiae.	15339917	1225	0.079857	35.3	34.7025		-
Saccharomycotina	Spathaspora_hagerdaliae.	17025017	1477	0.0867547	35.1	42.0798		-
Saccharomycotina	Spathaspora_passalidarum.	13370516	1196	0.0894505	37.4	31.9786		-
Saccharomycotina	Spencermartinsiella_europaea.	14991246	1463	0.0975903	46.3	31.5983		-
Saccharomycotina	Sporopachydermia_lactativora.	17054134	5242	0.307374	44.4	118.063		Animal Pathogen
Saccharomycotina	Sporopachydermia_quercuum.	16647964	324	0.0194618	36.3	8.92562		-
Saccharomycotina	Starmera_amethionina.	12086533	145	0.0119968	31.7	4.57413		-
Saccharomycotina	Starmera_quercuum.	11898388	564	0.0474014	40	14.1		-
Saccharomycotina	Starmerella_apicola.	9895859	1237	0.125002	45.2	27.3673		-
Saccharomycotina	Starmerella_bombicola.	9699741	668	0.0688678	48.2	13.8589		-
Saccharomycotina	Sugiyamaella_lignohabitans.	16182346	4872	0.301069	44.9	108.508		-
Saccharomycotina	Suhomyces_canberraensis.	15073259	1945	0.129036	40	48.625		-
Saccharomycotina	Suhomyces_emberorum.	13771778	2007	0.145733	40.8	49.1912		-
Saccharomycotina	Suhomyces_pyralidae.	12701505	890	0.0700704	42.7	20.8431		-
Saccharomycotina	Suhomyces_tanzawaensis.	13324071	3197	0.239942	45.3	70.574		-
Saccharomycotina	Tetrapisispora_blattae.	14283482	785	0.0549586	31.7	24.7634		-
Saccharomycotina	Tetrapisispora_fleetii.	12644319	429	0.0339283	33.2	12.9217		-
Saccharomycotina	Tetrapisispora_iriomotensis.	12220667	138	0.0112923	32.5	4.24615		-
Saccharomycotina	Tetrapisispora_namnaonensis.	13018979	215	0.0165144	32.8	6.55488		-
Saccharomycotina	Tetrapisispora_phaffii.	12267793	530	0.0432026	33.6	15.7738		-
Saccharomycotina	Teunomyces_cretensis.	11423600	1459	0.127718	46.1	31.6486		-
Saccharomycotina	Teunomyces_gatunensis.	11137760	612	0.0549482	41.9	14.6062		-
Saccharomycotina	Teunomyces_kruisii.	12943853	2200	0.169965	46.1	47.7223		-
Saccharomycotina	Tortispora_caseinolytica.	9333238	600	0.0642864	45.4	13.2159		-
Saccharomycotina	Tortispora_ganteri.	9768787	522	0.0534355	42.9	12.1678		-
Saccharomycotina	Tortispora_starmeri.	9797651	634	0.0647094	42.7	14.8478		-
Saccharomycotina	Torulaspora_delbrueckii.	9352502	111	0.0118685	42	2.64286		Animal Pathogen
Saccharomycotina	Torulaspora_franciscae.	10686756	446	0.0417339	45.1	9.88914		-
Saccharomycotina	Torulaspora_maleeae.	9432934	262	0.027775	45.8	5.72052		-
Saccharomycotina	Torulaspora_microellipsoides.	11123359	251	0.0225651	38.7	6.48579		-
Saccharomycotina	Torulaspora_pretoriensis.	11733748	369	0.0314478	44.8	8.23661		-
Saccharomycotina	Trigonopsis_variabilis.	11752182	558	0.0474805	45.2	12.3451		-
Saccharomycotina	Trigonopsis_vinaria.	11590024	908	0.0783432	44.5	20.4045		-
Saccharomycotina	Vanderwaltozyma_polyspora.	14890836	1110	0.0745425	33	33.6364		-
Saccharomycotina	Wickerhamia_fluorescens.	13369464	393	0.0293953	37.7	10.4244		-
Saccharomycotina	Wickerhamiella_cacticola.	13140276	2681	0.204029	48.2	55.6224		-
Saccharomycotina	Wickerhamiella_domercqiae.	8592370	480	0.0558635	48.9	9.81595		-
Saccharomycotina	Wickerhamiella_infanticola.	8256588	909	0.110094	48.3	18.8199		-
Saccharomycotina	Wickerhamiella_versatilis.	9448545	385	0.040747	45	8.55556		-
Saccharomycotina	Wickerhamomyces_alni.	12728232	190	0.0149274	39.3	4.83461		Undefined Saprotroph
Saccharomycotina	Wickerhamomyces_anomalus.	14348254	158	0.0110118	34.6	4.56647		Animal Pathogen
Saccharomycotina	Wickerhamomyces_bovis.	11927719	514	0.0430929	40.2	12.7861		Undefined Saprotroph
Saccharomycotina	Wickerhamomyces_canadensis.	12734432	233	0.0182969	39.1	5.95908		Undefined Saprotroph
Saccharomycotina	Wickerhamomyces_ciferrii.	16152512	79	0.00489088	30.4	2.59868		Undefined Saprotroph
Saccharomycotina	Wickerhamomyces_hampshirensis.	12305404	261	0.0212102	36.9	7.07317		Undefined Saprotroph
Saccharomycotina	Wickerhamomyces_sp._YB_2243.	12429229	276	0.0222057	37.4	7.37968		Undefined Saprotroph
Saccharomycotina	Yamadazyma_nakazawae.	11392415	524	0.0459955	37.6	13.9362		Animal Pathogen
Saccharomycotina	Yamadazyma_philogaea.	11496944	1199	0.104289	42.7	28.0796		-
Saccharomycotina	Yamadazyma_scolyti.	11520654	853	0.0740409	38.8	21.9845		Animal Pathogen
Saccharomycotina	Yamadazyma_tenuis.	10900991	1094	0.100358	42.9	25.5012		-
Saccharomycotina	Yarrowia_bubula.	21002373	7573	0.360578	47	161.128		Undefined Saprotroph
Saccharomycotina	Yarrowia_deformans.	21181119	9831	0.46414	50.4	195.06		Undefined Saprotroph
Saccharomycotina	Yarrowia_divulgata.	21722542	9099	0.418874	50.2	181.255		Undefined Saprotroph
Saccharomycotina	Yarrowia_keelungensis.	22141649	9386	0.423907	48.3	194.327		Undefined Saprotroph
Saccharomycotina	Yarrowia_lipolytica.	13328741	7108	0.533284	49.1	144.766		Undefined Saprotroph
Saccharomycotina	Yueomyces_sinensis.	12464923	104	0.00834341	29.7	3.50168		-
Saccharomycotina	Zygoascus_meyerae.	12464923	1083	0.0868838	43.1	25.1276		Animal Pathogen
Saccharomycotina	Zygoascus_ofunaensis.	13490478	592	0.0438828	43.7	13.5469		-
Saccharomycotina	Zygosaccharomyces_bailii.	10441435	413	0.039554	42.5	9.71765		Plant Pathogen
Saccharomycotina	Zygosaccharomyces_bisporus.	10747087	700	0.0651339	43.9	15.9453		Plant Pathogen
Saccharomycotina	Zygosaccharomyces_kombuchaensis.	10482208	963	0.09187	44.6	21.5919		Plant Pathogen
Saccharomycotina	Zygosaccharomyces_rouxii.	9927935	263	0.0264909	39.1	6.72634		Plant Pathogen
Saccharomycotina	Zygotorulaspora_florentina.	11294508	398	0.0352384	41	9.70732		-
Saccharomycotina	Zygotorulaspora_mrakii.	10591072	414	0.0390895	40	10.35		-
			1145.78	0.0781481	40.5593	26.5523
		Size	PQS	PQS/1000bp	GC	PQS/GC		Pathogenic
Pezizomycotina	Aciculosporium_take.	59873588	10030	0.16752	49.5	202.626		Endophyte
Pezizomycotina	Acidomyces_richmondensis.	29717539	30196	1.0161	40.1	753.017		Endophyte-Plant Pathogen-Unknown Saprotroph-Wood Saprotroph
Pezizomycotina	Acremonium_chrysogenum.	28998387	21407	0.738213	55.2	387.808		Animal Pathogen-Endophyte-Fungal Parasite-Plant Pathogen-Wood Saprotroph
Pezizomycotina	Acremonium_furcatum.	40825705	23068	0.565036	57.8	399.1		Animal Pathogen-Endophyte-Fungal Parasite-Plant Pathogen-Wood Saprotroph
Pezizomycotina	Albophoma_yamanashiensis.	31790754	13836	0.435221	57.2	241.888		-
Pezizomycotina	Alternaria_alternata.	33478409	6260	0.186986	51.3	122.027		Animal Pathogen-Endophyte-Plant Pathogen-Wood Saprotroph
Pezizomycotina	Alternaria_arborescens.	34387222	6293	0.183004	50.9	123.635		Animal Pathogen-Endophyte-Plant Pathogen-Wood Saprotroph
Pezizomycotina	Alternaria_brassicicola.	31427413	9133	0.290606	50.8	179.783		Animal Pathogen-Endophyte-Plant Pathogen-Wood Saprotroph
Pezizomycotina	Alternaria_consortialis.	34671535	7350	0.211989	50.7	144.97		Animal Pathogen-Endophyte-Plant Pathogen-Wood Saprotroph
Pezizomycotina	Alternaria_solani.	33189667	9776	0.29455	51.3	190.565		Animal Pathogen-Endophyte-Plant Pathogen-Wood Saprotroph
Pezizomycotina	Amauroascus_mutatus.	31056772	4941	0.159096	49.3	100.223		Undefined Saprotroph
Pezizomycotina	Amauroascus_niger.	37511503	9261	0.246884	50.1	184.85		Undefined Saprotroph
Pezizomycotina	Ambrosiella_xylebori.	27545772	23000	0.834974	46.4	495.69		Plant Pathogen
Pezizomycotina	Amorphotheca_resinae.	28994582	17229	0.594214	47.6	361.954		Undefined Saprotroph
Pezizomycotina	Annulohypoxylon_stygium.	39172212	10659	0.272106	47.1	226.306		Endophyte-Undefined Saprotroph
Pezizomycotina	Aquanectria_penicillioides.	54436858	24524	0.450504	47.9	511.983		Undefined Saprotroph
Pezizomycotina	Arthonia_radiata.	33922125	11872	0.349978	48.6	244.28		Lichen Parasite-Lichenized
Pezizomycotina	Arthrobotrys_oligospora.	40599218	12338	0.303897	44.5	277.258		Undefined Saprotroph
Pezizomycotina	Articulospora_tetracladia.	42371937	15330	0.361796	48.4	316.736		Undefined Saprotroph
Pezizomycotina	Ascochyta_rabiei.	35122007	14797	0.421303	51.6	286.764		Plant Pathogen
Pezizomycotina	Ascocoryne_sarcoides.	34676949	22919	0.660929	46.4	493.944		Undefined Saprotroph
Pezizomycotina	Ascosphaera_apis.	20574153	6866	0.33372	47.7	143.941		Animal Pathogen
Pezizomycotina	Aspergillus_aculeatinus.	36942132	30040	0.813164	50.4	596.032		Animal Pathogen-Endophyte-Plant Saprotroph-Soil Saprotroph-Undefined Saprotroph-Wood Saprotroph
Pezizomycotina	Aspergillus_aculeatus.	35946636	27801	0.773396	50.9	546.189		Plant Pathogen
Pezizomycotina	Aspergillus_arachidicola.	39459482	8894	0.225396	47.9	185.678		Animal Pathogen-Endophyte-Plant Saprotroph-Soil Saprotroph-Undefined Saprotroph-Wood Saprotroph
Pezizomycotina	Aspergillus_awamori.	36517879	20040	0.548772	48.8	410.656		Animal Pathogen-Endophyte-Plant Saprotroph-Soil Saprotroph-Undefined Saprotroph-Wood Saprotroph
Pezizomycotina	Aspergillus_bombycis.	37986911	9834	0.258879	48.8	201.516		Animal Pathogen
Pezizomycotina	Aspergillus_brasiliensis.	36264244	17955	0.495116	50.5	355.545		Animal Pathogen
Pezizomycotina	Aspergillus_brunneoviolaceus.	37964909	29432	0.775242	49.3	596.998		Animal Pathogen-Endophyte-Plant Saprotroph-Soil Saprotroph-Undefined Saprotroph-Wood Saprotroph
Pezizomycotina	Aspergillus_calidoustus.	41625942	16524	0.396964	51.1	323.366		Animal Pathogen
Pezizomycotina	Aspergillus_campestris.	28616689	23361	0.816342	51.2	456.27		Animal Pathogen-Endophyte-Plant Saprotroph-Soil Saprotroph-Undefined Saprotroph-Wood Saprotroph
Pezizomycotina	Aspergillus_candidus.	27693033	22315	0.805798	51.9	429.961		Animal Pathogen
Pezizomycotina	Aspergillus_carbonarius.	36701613	28722	0.782581	51.7	555.551		Animal Pathogen-Endophyte-Plant Saprotroph-Soil Saprotroph-Undefined Saprotroph-Wood Saprotroph
Pezizomycotina	Aspergillus_chevalieri.	28363994	10261	0.361761	49.3	208.134		Animal Pathogen
Pezizomycotina	Aspergillus_clavatus.	28222340	12069	0.42764	49.2	245.305		Animal Pathogen
Pezizomycotina	Aspergillus_costaricaensis.	37420378	20300	0.542485	47.6	426.471		Animal Pathogen-Endophyte-Plant Saprotroph-Soil Saprotroph-Undefined Saprotroph-Wood Saprotroph
Pezizomycotina	Aspergillus_cristatus.	28817033	12260	0.425443	49.7	246.68		Animal Pathogen-Endophyte-Plant Saprotroph-Soil Saprotroph-Undefined Saprotroph-Wood Saprotroph
Pezizomycotina	Aspergillus_ellipticus.	43464215	43351	0.997395	47.4	914.578		Animal Pathogen-Endophyte-Plant Saprotroph-Soil Saprotroph-Undefined Saprotroph-Wood Saprotroph
Pezizomycotina	Aspergillus_eucalypticola.	35240504	19809	0.562109	49.1	403.442		Animal Pathogen-Endophyte-Plant Saprotroph-Soil Saprotroph-Undefined Saprotroph-Wood Saprotroph
Pezizomycotina	Aspergillus_fijiensis.	36988026	29390	0.794581	50.1	586.627		Animal Pathogen-Endophyte-Plant Saprotroph-Soil Saprotroph-Undefined Saprotroph-Wood Saprotroph
Pezizomycotina	Aspergillus_fischeri.	32212898	6847	0.212555	49.5	138.323		Animal Pathogen-Endophyte-Plant Saprotroph-Soil Saprotroph-Undefined Saprotroph-Wood Saprotroph
Pezizomycotina	Aspergillus_flavus.	38526804	9194	0.238639	47.2	194.788		Animal Pathogen-Plant Pathogen-Wood Saprotroph
Pezizomycotina	Aspergillus_fumigatus.	29752947	6579	0.221121	49.8	132.108		Animal Pathogen-Undefined Saprotroph
Pezizomycotina	Aspergillus_glaucus.	28352904	13085	0.461505	49.4	264.879		Plant Pathogen
Pezizomycotina	Aspergillus_hancockii.	40657671	11766	0.289392	47.7	246.667		Animal Pathogen-Endophyte-Plant Saprotroph-Soil Saprotroph-Undefined Saprotroph-Wood Saprotroph
Pezizomycotina	Aspergillus_heteromorphus.	36073357	21081	0.584393	50	421.62		Animal Pathogen-Endophyte-Plant Saprotroph-Soil Saprotroph-Undefined Saprotroph-Wood Saprotroph
Pezizomycotina	Aspergillus_homomorphus.	34498911	21081	0.611063	50	421.62		Animal Pathogen-Endophyte-Plant Saprotroph-Soil Saprotroph-Undefined Saprotroph-Wood Saprotroph
Pezizomycotina	Aspergillus_ibericus.	33869595	27694	0.817666	50.5	548.396		Animal Pathogen-Endophyte-Plant Saprotroph-Soil Saprotroph-Undefined Saprotroph-Wood Saprotroph
Pezizomycotina	Aspergillus_indologenus.	39115720	30923	0.790552	48.3	640.228		Animal Pathogen-Endophyte-Plant Saprotroph-Soil Saprotroph-Undefined Saprotroph-Wood Saprotroph
Pezizomycotina	Aspergillus_japonicus.	36570566	29796	0.814754	50.8	586.535		Animal Pathogen
Pezizomycotina	Aspergillus_kawachii.	37695984	20209	0.536105	49	412.429		Animal Pathogen-Endophyte-Plant Saprotroph-Soil Saprotroph-Undefined Saprotroph-Wood Saprotroph
Pezizomycotina	Aspergillus_lacticoffeatus.	36314996	19241	0.529836	49.5	388.707		Animal Pathogen-Endophyte-Plant Saprotroph-Soil Saprotroph-Undefined Saprotroph-Wood Saprotroph
Pezizomycotina	Aspergillus_lentulus.	31345105	6777	0.216206	49.5	136.909		Animal Pathogen
Pezizomycotina	Aspergillus_luchuensis.	37932980	20131	0.530699	49.1	410		Animal Pathogen-Endophyte-Plant Saprotroph-Soil Saprotroph-Undefined Saprotroph-Wood Saprotroph
Pezizomycotina	Aspergillus_mulundensis.	45924634	15427	0.33592	43.2	357.106		Animal Pathogen-Endophyte-Plant Saprotroph-Soil Saprotroph-Undefined Saprotroph-Wood Saprotroph
Pezizomycotina	Aspergillus_neoellipticus.	27915203	6211	0.222495	50	124.22		Animal Pathogen-Endophyte-Plant Saprotroph-Soil Saprotroph-Undefined Saprotroph-Wood Saprotroph
Pezizomycotina	Aspergillus_neoniger.	35879070	21934	0.611331	48.8	449.467		Animal Pathogen-Endophyte-Plant Saprotroph-Soil Saprotroph-Undefined Saprotroph-Wood Saprotroph
Pezizomycotina	Aspergillus_nidulans.	30201663	6718	0.222438	50.4	133.294		Undefined Saprotroph
Pezizomycotina	Aspergillus_niger.	36152080	19196	0.530979	49.5	387.798		Plant Pathogen-Wood Saprotroph
Pezizomycotina	Aspergillus_nomius.	36690625	8800	0.239843	48.9	179.959		Animal Pathogen
Pezizomycotina	Aspergillus_novofumigatus.	32851792	6702	0.204007	49.1	136.497		Animal Pathogen-Endophyte-Plant Saprotroph-Soil Saprotroph-Undefined Saprotroph-Wood Saprotroph
Pezizomycotina	Aspergillus_ochraceoroseus.	28068093	11832	0.421546	44.2	267.692		Animal Pathogen-Endophyte-Plant Saprotroph-Soil Saprotroph-Undefined Saprotroph-Wood Saprotroph
Pezizomycotina	Aspergillus_oryzae.	41769606	9636	0.230694	47.7	202.013		Animal Pathogen-Endophyte-Plant Saprotroph-Soil Saprotroph-Undefined Saprotroph-Wood Saprotroph
Pezizomycotina	Aspergillus_parasiticus.	30607374	7063	0.230761	48.3	146.232		Plant Pathogen
Pezizomycotina	Aspergillus_persii.	38895760	15367	0.395082	48.6	316.193		Animal Pathogen-Endophyte-Plant Saprotroph-Soil Saprotroph-Undefined Saprotroph-Wood Saprotroph
Pezizomycotina	Aspergillus_phoenicis.	36206962	19167	0.529373	49.5	387.212		Animal Pathogen-Endophyte-Plant Saprotroph-Soil Saprotroph-Undefined Saprotroph-Wood Saprotroph
Pezizomycotina	Aspergillus_piperis.	35726803	20035	0.560783	49	408.878		Animal Pathogen-Endophyte-Plant Saprotroph-Soil Saprotroph-Undefined Saprotroph-Wood Saprotroph
Pezizomycotina	Aspergillus_pseudoterreus.	29917823	12705	0.424663	52.3	242.925		Animal Pathogen-Endophyte-Plant Saprotroph-Soil Saprotroph-Undefined Saprotroph-Wood Saprotroph
Pezizomycotina	Aspergillus_rambellii.	27173255	11470	0.422106	45.8	250.437		Animal Pathogen-Endophyte-Plant Saprotroph-Soil Saprotroph-Undefined Saprotroph-Wood Saprotroph
Pezizomycotina	Aspergillus_ruber.	26549312	9673	0.364341	48.8	198.217		Animal Pathogen
Pezizomycotina	Aspergillus_saccharolyticus.	31499837	21479	0.681877	50.3	427.018		Animal Pathogen-Endophyte-Plant Saprotroph-Soil Saprotroph-Undefined Saprotroph-Wood Saprotroph
Pezizomycotina	Aspergillus_sclerotiicarbonarius.	38113081	30408	0.797836	48.6	625.679		Animal Pathogen-Endophyte-Plant Saprotroph-Soil Saprotroph-Undefined Saprotroph-Wood Saprotroph
Pezizomycotina	Aspergillus_sclerotioniger.	37193406	27470	0.738572	49.3	557.201		Animal Pathogen-Endophyte-Plant Saprotroph-Soil Saprotroph-Undefined Saprotroph-Wood Saprotroph
Pezizomycotina	Aspergillus_sclerotiorum.	33928361	14447	0.425809	51.2	282.168		Animal Pathogen-Endophyte-Plant Saprotroph-Soil Saprotroph-Undefined Saprotroph-Wood Saprotroph
Pezizomycotina	Aspergillus_sojae.	40322414	9450	0.234361	48.1	196.466		Animal Pathogen-Endophyte-Plant Saprotroph-Soil Saprotroph-Undefined Saprotroph-Wood Saprotroph
Pezizomycotina	Aspergillus_sp._MA_6037.	33546255	11207	0.334076	50.9	220.177		Animal Pathogen-Endophyte-Plant Saprotroph-Soil Saprotroph-Undefined Saprotroph-Wood Saprotroph
Pezizomycotina	Aspergillus_sp._Z5.	34317180	9730	0.283531	50.5	192.673		Animal Pathogen-Endophyte-Plant Saprotroph-Soil Saprotroph-Undefined Saprotroph-Wood Saprotroph
Pezizomycotina	Aspergillus_steynii	38324505	17920	0.467586	49.1	364.969		Animal Pathogen-Endophyte-Plant Saprotroph-Soil Saprotroph-Undefined Saprotroph-Wood Saprotroph
Pezizomycotina	Aspergillus_sydowii.	34822177	9821	0.282033	50	196.42		Animal Pathogen
Pezizomycotina	Aspergillus_taichungensis.	27501104	20564	0.747752	51.5	399.301		Animal Pathogen-Endophyte-Plant Saprotroph-Soil Saprotroph-Undefined Saprotroph-Wood Saprotroph
Pezizomycotina	Aspergillus_tanneri.	39204917	8408	0.214463	47.3	177.759		Animal Pathogen-Endophyte-Plant Saprotroph-Soil Saprotroph-Undefined Saprotroph-Wood Saprotroph
Pezizomycotina	Aspergillus_terreus.	29602136	9989	0.337442	52.1	191.727		Animal Pathogen-Wood Saprotroph
Pezizomycotina	Aspergillus_tubingensis.	35641693	20622	0.578592	50.2	410.797		Endophyte-Animal Pathogen-Plant Saprotroph-Soil Saprotroph
Pezizomycotina	Aspergillus_turcosus.	29745925	6680	0.224569	49.5	134.949		Animal Pathogen-Endophyte-Plant Saprotroph-Soil Saprotroph-Undefined Saprotroph-Wood Saprotroph
Pezizomycotina	Aspergillus_udagawae.	32698493	6718	0.205453	49.6	135.444		Animal Pathogen-Endophyte-Plant Saprotroph-Soil Saprotroph-Undefined Saprotroph-Wood Saprotroph
Pezizomycotina	Aspergillus_unguis.	37923600	7709	0.203277	49	157.327		Animal Pathogen-Endophyte-Plant Saprotroph-Soil Saprotroph-Undefined Saprotroph-Wood Saprotroph
Pezizomycotina	Aspergillus_ustus.	38898723	15009	0.385848	51	294.294		Wood Saprotroph
Pezizomycotina	Aspergillus_uvarum.	36318768	27527	0.757928	50.8	541.87		Animal Pathogen-Endophyte-Plant Saprotroph-Soil Saprotroph-Undefined Saprotroph-Wood Saprotroph
Pezizomycotina	Aspergillus_vadensis.	36116207	19862	0.549947	49.2	403.699		Animal Pathogen-Endophyte-Plant Saprotroph-Soil Saprotroph-Undefined Saprotroph-Wood Saprotroph
Pezizomycotina	Aspergillus_versicolor.	33547030	10344	0.308343	50.1	206.467		Animal Pathogen
Pezizomycotina	Aspergillus_violaceofuscus.	36488934	29753	0.815398	51	583.392		Animal Pathogen-Endophyte-Plant Saprotroph-Soil Saprotroph-Undefined Saprotroph-Wood Saprotroph
Pezizomycotina	Aspergillus_welwitschiae.	38032733	19304	0.507563	49.7	388.41		Animal Pathogen
Pezizomycotina	Aspergillus_wentii.	31745629	9991	0.31472	48	208.146		Animal Pathogen
Pezizomycotina	Aspergillus_westerdijkiae.	36547337	14958	0.409277	50.4	296.786		Animal Pathogen-Endophyte-Plant Saprotroph-Soil Saprotroph-Undefined Saprotroph-Wood Saprotroph
Pezizomycotina	Atkinsonella_hypoxylon.	36103766	7768	0.215158	44.3	175.35		Endophyte
Pezizomycotina	Atkinsonella_texensis.	29997934	9901	0.330056	49.8	198.815		Endophyte
Pezizomycotina	Aureobasidium_melanogenum.	26448543	2685	0.101518	50.1	53.5928		Animal Pathogen-Endophyte-Epiphyte-Plant Pathogen-Undefined Saprotroph
Pezizomycotina	Aureobasidium_namibiae.	25751875	3930	0.15261	51.1	76.908		Animal Pathogen-Endophyte-Epiphyte-Plant Pathogen-Undefined Saprotroph
Pezizomycotina	Aureobasidium_pullulans.	26706634	2754	0.10312	50.2	54.8606		Animal Pathogen-Endophyte-Epiphyte-Plant Pathogen
Pezizomycotina	Aureobasidium_sp._FSWF8-4.	28542361	4894	0.171464	50.5	96.9109		Animal Pathogen-Endophyte-Epiphyte-Plant Pathogen-Undefined Saprotroph
Pezizomycotina	Aureobasidium_subglaciale.	26127906	4236	0.162126	50.8	83.3858		Animal Pathogen-Endophyte-Epiphyte-Plant Pathogen-Undefined Saprotroph
Pezizomycotina	Balansia_obtecta.	30656934	11241	0.366671	48.6	231.296		Clavicipitaceous Endophyte
Pezizomycotina	Baudoinia_panamericana.	22151343	6736	0.30409	54.8	122.92		Undefined Saprotroph
Pezizomycotina	Beauveria_bassiana.	35275467	11261	0.31923	50.5	222.99		Animal Pathogen
Pezizomycotina	Beauveria_pseudobassiana.	34992971	10214	0.291887	51.1	199.883		Animal Pathogen
Pezizomycotina	Beauveria_rudraprayagi.	37518904	11450	0.305179	50.1	228.543		Animal Pathogen
Pezizomycotina	Beverwykella_pulmonaria.	46546635	18351	0.39425	50	367.02		Plant Saprotroph
Pezizomycotina	Bipolaris_cookei.	36650824	17961	0.490057	50	359.22		Plant Pathogen
Pezizomycotina	Bipolaris_maydis.	33364587	20043	0.600727	50.7	395.325		Plant Pathogen
Pezizomycotina	Bipolaris_oryzae.	32220744	21557	0.669041	50.9	423.517		Plant Pathogen
Pezizomycotina	Bipolaris_sorokiniana.	34856952	18475	0.530023	49.8	370.984		Plant Pathogen
Pezizomycotina	Bipolaris_victoriae.	33311809	20756	0.623082	50.1	414.291		Plant Pathogen
Pezizomycotina	Bipolaris_zeicola.	31750235	20608	0.649066	50.8	405.669		Plant Pathogen
Pezizomycotina	Blastomyces_dermatitidis.	64948727	19560	0.301161	37.8	517.46		Animal Pathogen-Undefined Saprotroph
Pezizomycotina	Blastomyces_gilchristii.	76358374	19089	0.249992	35.7	534.706		Animal Pathogen-Undefined Saprotroph
Pezizomycotina	Blastomyces_parvus.	28221846	18374	0.651056	47.5	386.821		Animal Pathogen-Undefined Saprotroph
Pezizomycotina	Blastomyces_percursus.	33478726	15935	0.475974	47.4	336.181		Animal Pathogen-Undefined Saprotroph
Pezizomycotina	Blastomyces_sp._MA-2018.	27986567	17951	0.641415	47.3	379.514		Animal Pathogen-Undefined Saprotroph
Pezizomycotina	Blumeria_graminis.	126084498	10643	0.0844116	43.7	243.547		Plant Pathogen
Pezizomycotina	Botryosphaeria_dothidea.	48098970	28336	0.589119	53.1	533.635		Endophyte-Plant Pathogen
Pezizomycotina	Botrytis_cinerea.	43164265	19119	0.442936	42	455.214		NULL
Pezizomycotina	Botrytis_paeoniae.	46065047	17012	0.369304	41.1	413.917		NULL
Pezizomycotina	Bretziella_fagacearum.	27249405	31463	1.15463	47.3	665.18		-
Pezizomycotina	Byssochlamys_nivea.	36532866	5131	0.140449	47.1	108.938		Undefined Saprotroph
Pezizomycotina	Byssochlamys_sp._AF001.	36327596	4963	0.136618	45.9	108.126		Undefined Saprotroph
Pezizomycotina	Byssochlamys_sp._BYSS01.	29479152	6286	0.213235	49.3	127.505		Undefined Saprotroph
Pezizomycotina	Byssochlamys_spectabilis.	30245520	3799	0.125605	48.6	78.1687		Undefined Saprotroph
Pezizomycotina	Byssoonygena_ceratinophila.	28307010	4170	0.147313	48.4	86.157		Undefined Saprotroph
Pezizomycotina	Cadophora_malorum.	48457331	17513	0.361411	48.3	362.588		Endophyte
Pezizomycotina	Cadophora_sp._DSE1049.	71469376	12300	0.172102	47.6	258.403		Endophyte
Pezizomycotina	Cairneyella_variabilis.	51668406	28209	0.545962	45.8	615.917		Ericoid Mycorrhizal
Pezizomycotina	Calonectria_leucothoes.	64204159	25465	0.396625	49.5	514.444		Plant Pathogen
Pezizomycotina	Calonectria_naviculata.	67119339	21884	0.326046	50.5	433.347		Plant Pathogen
Pezizomycotina	Calonectria_pseudonaviculata.	52231693	23159	0.44339	47.9	483.486		Plant Pathogen
Pezizomycotina	Calonectria_pseudoreteaudii.	64542965	25064	0.38833	48.3	518.923		Plant Pathogen
Pezizomycotina	Calycina_herbarum.	70232829	29133	0.414806	41.7	698.633		Undefined Saprotroph
Pezizomycotina	Capronia_coronata.	26131259	4111	0.157321	52.8	77.8598		Endophyte
Pezizomycotina	Capronia_epimyces.	29252485	7711	0.263602	53.4	144.401		Endophyte
Pezizomycotina	Cenococcum_geophilum.	179806663	32435	0.180388	37.5	864.933		Ectomycorrhizal
Pezizomycotina	Ceratocystiopsis_brevicomis.	21018266	19821	0.943037	60.2	329.252		NULL
Pezizomycotina	Ceratocystiopsis_minuta.	21665284	21962	1.0137	61.8	355.372		NULL
Pezizomycotina	Ceratocystis_adiposa.	28757526	19417	0.675197	47.1	412.251		Plant Pathogen-Wood Saprotroph
Pezizomycotina	Ceratocystis_albifundus.	27351349	16747	0.612292	48.7	343.881		Plant Pathogen-Wood Saprotroph
Pezizomycotina	Ceratocystis_cacaofunesta.	30924494	14334	0.463516	48.2	297.386		Plant Pathogen-Wood Saprotroph
Pezizomycotina	Ceratocystis_eucalypticola.	31198382	13627	0.436785	48.1	283.306		Plant Pathogen-Wood Saprotroph
Pezizomycotina	Ceratocystis_fimbriata.	30574218	13077	0.427713	48.1	271.871		Plant Pathogen-Wood Saprotroph
Pezizomycotina	Ceratocystis_harringtonii.	26476276	12585	0.475331	49.1	256.314		Plant Pathogen-Wood Saprotroph
Pezizomycotina	Ceratocystis_manginecans.	32200815	13836	0.429679	48	288.25		Plant Pathogen-Wood Saprotroph
Pezizomycotina	Ceratocystis_platani.	29658370	13437	0.453059	48.2	278.776		Plant Pathogen-Wood Saprotroph
Pezizomycotina	Cercospora_berteroae.	34501502	6119	0.177355	52.7	116.11		Plant Pathogen
Pezizomycotina	Cercospora_beticola.	35730861	4920	0.137696	51.3	95.9064		Plant Pathogen
Pezizomycotina	Cercospora_canescens.	35070351	6835	0.194894	52	131.442		Plant Pathogen
Pezizomycotina	Cercospora_cf._sigesbeckiae.	35608027	5003	0.140502	52.7	94.9336		Plant Pathogen
Pezizomycotina	Cercospora_nicotianae.	33899841	4864	0.143481	52.8	92.1212		Plant Pathogen
Pezizomycotina	Cercospora_sojina.	41352217	9204	0.222576	53.1	173.333		Plant Pathogen
Pezizomycotina	Cercospora_zeina.	42180929	8808	0.208815	49.7	177.223		Plant Pathogen
Pezizomycotina	Cetradonia_linearis.	19959893	6750	0.338178	48.2	140.041		Lichenized
Pezizomycotina	Chaetomium_cochliodes.	35774538	46109	1.28888	56	823.375		Animal Pathogen-Dung Saprotroph-Endophyte-Epiphyte-Plant Saprotroph-Wood Saprotroph
Pezizomycotina	Chaetomium_globosum.	35326941	47933	1.35684	55.6	862.104		Dung Saprotroph-Endophyte-Wood Saprotroph
Pezizomycotina	Chaetomium_thermophilum.	28679728	22871	0.797462	52.6	434.81		Animal Pathogen-Dung Saprotroph-Endophyte-Epiphyte-Plant Saprotroph-Wood Saprotroph
Pezizomycotina	Chalaropsis_thielavioides.	23626121	19608	0.829929	52.2	375.632		Endophyte-Plant Pathogen-Wood Saprotroph
Pezizomycotina	Chlorociboria_aeruginascens.	33528705	15887	0.473833	43.1	368.608		Wood Saprotroph
Pezizomycotina	Chrysoporthe_austroafricana.	45896475	30369	0.661685	54.3	559.282		Plant Pathogen
Pezizomycotina	Chrysoporthe_cubensis.	43253246	29776	0.688411	55.1	540.399		Plant Pathogen
Pezizomycotina	Chrysoporthe_deuterocubensis.	44792088	30205	0.674338	55.4	545.217		Plant Pathogen
Pezizomycotina	Chrysosporium_queenslandicum.	33032983	6696	0.202706	53.2	125.865		Undefined Saprotroph-Wood Saprotroph
Pezizomycotina	Ciborinia_camelliae.	41496727	21920	0.528234	42.5	515.765		Plant Pathogen
Pezizomycotina	Cladonia_macilenta.	37604196	20359	0.541402	44.7	455.459		Lichenized
Pezizomycotina	Cladonia_metacorallifera.	37144099	21268	0.572581	44.9	473.675		Lichenized
Pezizomycotina	Cladonia_uncialis.	33519374	14194	0.423457	46.4	305.905		Lichenized
Pezizomycotina	Cladophialophora_bantiana.	37561017	8340	0.222039	51.3	162.573		Undefined Saprotroph
Pezizomycotina	Cladophialophora_carrionii.	30180673	6448	0.213647	54.1	119.187		Undefined Saprotroph
Pezizomycotina	Cladophialophora_immunda.	43601942	11513	0.264048	52.8	218.049		Undefined Saprotroph
Pezizomycotina	Cladophialophora_psammophila.	39926111	9959	0.249436	50.6	196.818		Undefined Saprotroph
Pezizomycotina	Cladophialophora_yegresii.	28247981	5072	0.179553	54	93.9259		Undefined Saprotroph
Pezizomycotina	Cladosporium_cladosporioides.	33647642	3924	0.11662	52.3	75.0287		Endophyte-Epiphyte-Plant Pathogen
Pezizomycotina	Cladosporium_sp._SL-16.	36437355	9393	0.257785	52.6	178.574		Animal Pathogen-Endophyte-Lichen Parasite-Plant Pathogen-Wood Saprotroph
Pezizomycotina	Cladosporium_sphaerospermum.	50870823	30259	0.59482	53.1	569.849		Endophyte
Pezizomycotina	Clarireedia_homoeocarpa.	50855583	23063	0.4535	45.9	502.462		-
Pezizomycotina	Claviceps_fusiformis.	53863142	19408	0.360321	36.9	525.962		Plant Pathogen
Pezizomycotina	Claviceps_paspali.	29535746	24471	0.828521	47.5	515.179		Plant Pathogen
Pezizomycotina	Claviceps_purpurea.	32516172	12033	0.370062	51.8	232.297		Plant Pathogen
Pezizomycotina	Clohesyomyces_aquaticus.	50380394	27832	0.552437	49.6	561.129		-
Pezizomycotina	Clonostachys_rosea.	55953362	15223	0.272066	49.5	307.535		Plant Pathogen
Pezizomycotina	Coccidioides_immitis.	29379409	6741	0.229446	46	146.543		Animal Pathogen-Soil Saprotroph
Pezizomycotina	Coccidioides_posadasii.	27357103	6559	0.239755	46.6	140.751		Animal Pathogen-Soil Saprotroph
Pezizomycotina	Coleophoma_crateriformis.	41164767	8527	0.207143	48.5	175.814		Undefined Saprotroph
Pezizomycotina	Coleophoma_cylindrospora.	43019712	10548	0.24519	48.7	216.591		Undefined Saprotroph
Pezizomycotina	Colletotrichum_acutatum.	45730011	18794	0.410977	51.7	363.52		Endophyte-Plant Pathogen
Pezizomycotina	Colletotrichum_chlorophyti.	53099753	23649	0.445369	50	472.98		Endophyte-Plant Pathogen
Pezizomycotina	Colletotrichum_coccodes.	50815746	25132	0.494571	53.8	467.138		Endophyte-Plant Pathogen
Pezizomycotina	Colletotrichum_falcatum.	49225628	25401	0.516012	51.9	489.422		Endophyte-Plant Pathogen
Pezizomycotina	Colletotrichum_fioriniae.	50807668	43869	0.863433	51.6	850.174		Endophyte-Plant Pathogen
Pezizomycotina	Colletotrichum_fructicola.	56715107	27384	0.482834	53.2	514.737		Endophyte-Plant Pathogen
Pezizomycotina	Colletotrichum_gloeosporioides.	62692395	27426	0.437469	50.3	545.249		Endophyte-Plant Pathogen
Pezizomycotina	Colletotrichum_godetiae.	35646585	16665	0.467506	52.4	318.034		Endophyte-Plant Pathogen
Pezizomycotina	Colletotrichum_graminicola.	61512674	32850	0.534036	45.5	721.978		Endophyte-Plant Pathogen
Pezizomycotina	Colletotrichum_higginsianum.	51352640	39628	0.771684	54.4	728.456		Endophyte-Plant Pathogen
Pezizomycotina	Colletotrichum_incanum.	54056616	24608	0.455226	52.1	472.322		Endophyte-Plant Pathogen
Pezizomycotina	Colletotrichum_lentis.	56806047	39981	0.703816	49.9	801.222		Endophyte-Plant Pathogen
Pezizomycotina	Colletotrichum_lindemuthianum.	100551130	20290	0.201788	37.3	543.968		Endophyte-Plant Pathogen
Pezizomycotina	Colletotrichum_musae.	51155024	26959	0.527006	53.6	502.966		Endophyte-Plant Pathogen
Pezizomycotina	Colletotrichum_nymphaeae.	50757651	25352	0.499471	52.8	480.152		Endophyte-Plant Pathogen
Pezizomycotina	Colletotrichum_orbiculare.	91601069	18227	0.198982	37.6	484.761		Endophyte-Plant Pathogen
Pezizomycotina	Colletotrichum_orchidophilum.	49198457	26189	0.532313	51.1	512.505		Endophyte-Plant Pathogen
Pezizomycotina	Colletotrichum_salicis.	49267041	26969	0.547405	52.9	509.811		Endophyte-Plant Pathogen
Pezizomycotina	Colletotrichum_sansevieriae.	52977136	17751	0.335069	50.7	350.118		Endophyte-Plant Pathogen
Pezizomycotina	Colletotrichum_simmondsii.	51203049	24594	0.480323	51.8	474.788		Endophyte-Plant Pathogen
Pezizomycotina	Colletotrichum_sp._JS-367.	88292222	38452	0.435508	47.7	806.122		Endophyte-Plant Pathogen
Pezizomycotina	Colletotrichum_sublineola.	65714305	32609	0.496224	46.5	701.269		Endophyte-Plant Pathogen
Pezizomycotina	Colletotrichum_tofieldiae.	53602993	30379	0.566741	53.3	569.962		Endophyte-Plant Pathogen
Pezizomycotina	Colletotrichum_truncatum.	58643765	22422	0.382342	49.4	453.887		Endophyte-Plant Pathogen
Pezizomycotina	Coniella_lustricola.	37099130	9875	0.266179	51.9	190.27		Plant Pathogen
Pezizomycotina	Coniochaeta_hoffmannii.	31265422	21443	0.685838	55.8	384.283		Animal Pathogen-Dung Saprotroph-Endophyte-Lichen Parasite-Plant Pathogen-Undefined Saprotroph
Pezizomycotina	Coniochaeta_ligniaria.	42928854	20481	0.477092	51.7	396.151		Animal Pathogen-Dung Saprotroph-Endophyte-Lichen Parasite-Plant Pathogen-Undefined Saprotroph
Pezizomycotina	Coniosporium_apollinis.	29022116	18930	0.652261	52.1	363.34		Animal Pathogen-Plant Pathogen-Undefined Saprotroph
Pezizomycotina	Cordyceps_brongniartii.	32943660	11228	0.340824	51.7	217.176		Animal Pathogen-Clavicipitaceous Endophyte-Fungal Parasite
Pezizomycotina	Cordyceps_cicadae.	34588329	24321	0.703156	53.1	458.023		Animal Pathogen-Clavicipitaceous Endophyte-Fungal Parasite
Pezizomycotina	Cordyceps_confragosa.	33568845	7532	0.224375	52.2	144.291		Animal Pathogen-Clavicipitaceous Endophyte-Fungal Parasite
Pezizomycotina	Cordyceps_farinosa.	38624763	12240	0.316895	53.9	227.087		Animal Pathogen-Clavicipitaceous Endophyte-Fungal Parasite
Pezizomycotina	Cordyceps_fumosorosea.	33944624	17042	0.502053	53.7	317.356		Animal Pathogen-Clavicipitaceous Endophyte-Fungal Parasite
Pezizomycotina	Cordyceps_militaris.	32981522	11870	0.359898	51.6	230.039		Animal Pathogen-Clavicipitaceous Endophyte-Fungal Parasite
Pezizomycotina	Cordyceps_pruinosa.	37739713	20640	0.546904	53.3	387.242		Animal Pathogen-Clavicipitaceous Endophyte-Fungal Parasite
Pezizomycotina	Cordyceps_sp._RAO-2017.	33025856	37585	1.13805	60.4	622.268		Animal Pathogen-Clavicipitaceous Endophyte-Fungal Parasite
Pezizomycotina	Cordyceps_tenuipes.	31042240	19867	0.639999	53.7	369.963		Animal Pathogen-Clavicipitaceous Endophyte-Fungal Parasite
Pezizomycotina	Corinectria_fuckeliana.	39671297	20812	0.524611	52.3	397.935		-
Pezizomycotina	Corynespora_cassiicola.	45436274	37171	0.818091	50.6	734.605		Undefined Saprotroph
Pezizomycotina	Cryomyces_antarcticus.	25771974	12539	0.486536	53.8	233.067		Undefined Saprotroph
Pezizomycotina	Cryphonectria_radicalis.	44117625	45219	1.02496	53.3	848.386		Plant Pathogen
Pezizomycotina	Curvularia_geniculata.	34038070	12470	0.366354	50.6	246.443		Plant Pathogen
Pezizomycotina	Curvularia_lunata.	35973878	12077	0.335716	50.2	240.578		Plant Pathogen
Pezizomycotina	Curvularia_papendorfii.	33832693	11898	0.351672	50.6	235.138		Plant Pathogen
Pezizomycotina	Curvularia_sp._IFB-Z10.	33434086	11566	0.345934	50.5	229.03		Plant Pathogen
Pezizomycotina	Cyphellophora_europaea.	29143292	12725	0.436636	54	235.648		Animal Pathogen
Pezizomycotina	Dactylellina_haptotyla.	40176330	11361	0.282778	45.3	250.795		Undefined Saprotroph
Pezizomycotina	Dactylonectria_macrodidyma.	58826486	19896	0.338215	50	397.92		-
Pezizomycotina	Daldinia_eschscholtzii.	36272318	9460	0.260805	46.8	202.137		Undefined Saprotroph
Pezizomycotina	Daldinia_sp._EC12.	38061880	9485	0.249199	45	210.778		Undefined Saprotroph
Pezizomycotina	Davidsoniella_virescens.	33906023	4295	0.126674	44.6	96.3004		-
Pezizomycotina	Diaporthe_ampelina.	60322184	23583	0.390951	51.8	455.27		Endophyte-Plant Pathogen
Pezizomycotina	Diaporthe_aspalathi.	55901345	33501	0.599288	51.7	647.988		Endophyte-Plant Pathogen
Pezizomycotina	Diaporthe_helianthi.	65171215	25825	0.396264	44	586.932		Endophyte-Plant Pathogen
Pezizomycotina	Diaporthe_longicolla.	65618448	24859	0.378842	48.3	514.679		Endophyte-Plant Pathogen
Pezizomycotina	Didymobotryum_rigidum.	42254890	29062	0.687778	54.7	531.298		-
Pezizomycotina	Diplocarpon_rosae.	69295390	38228	0.551667	47.5	804.8		Plant Pathogen
Pezizomycotina	Diplodia_corticola.	35440763	40398	1.13987	57.1	707.496		Epiphyte-Plant Pathogen-Wood Saprotroph
Pezizomycotina	Diplodia_sapinea.	35856080	30728	0.856982	56.8	540.986		Epiphyte-Plant Pathogen-Wood Saprotroph
Pezizomycotina	Diplodia_scrobiculata.	35730573	25671	0.71846	57.1	449.58		Epiphyte-Plant Pathogen-Wood Saprotroph
Pezizomycotina	Diplodia_seriata.	37744495	36139	0.957464	56.9	635.132		Epiphyte-Plant Pathogen-Wood Saprotroph
Pezizomycotina	Dothistroma_pini.	30421275	5688	0.186974	53.2	106.917		Plant Pathogen
Pezizomycotina	Dothistroma_septosporum.	30703390	5310	0.172945	53	100.189		Plant Pathogen
Pezizomycotina	Drechmeria_coniospora.	32294700	17021	0.527052	55.2	308.351		-
Pezizomycotina	Drechslerella_stenobrocha.	21450260	9008	0.419948	52.4	171.908		Undefined Saprotroph
Pezizomycotina	Elaphomyces_granulatus.	55893746	8679	0.155277	45.9	189.085		Ectomycorrhizal
Pezizomycotina	Elsinoe_australis.	23682584	19633	0.829006	52.7	372.543		Plant Pathogen
Pezizomycotina	Emergomyces_orientalis.	35952451	18818	0.523414	45.6	412.675		-
Pezizomycotina	Emergomyces_pasteurianus.	32999857	14636	0.443517	44.5	328.899		-
Pezizomycotina	Emmonsia_crescens.	34300913	20315	0.592258	42.9	473.543		Undefined Saprotroph
Pezizomycotina	Emmonsia_sp._CAC-2015a.	30543499	15558	0.509372	43.5	357.655		Undefined Saprotroph
Pezizomycotina	Endocarpon_pusillum.	37642955	13356	0.354807	49.7	268.732		Lichenized
Pezizomycotina	Endoconidiophora_laricicola.	33194593	6522	0.196478	45.4	143.656		Plant Pathogen
Pezizomycotina	Endoconidiophora_polonica.	32958258	6184	0.187631	45.5	135.912		Plant Pathogen
Pezizomycotina	Epichloe_amarillans.	41587348	13870	0.333515	44.1	314.512		Clavicipitaceous Endophyte-Plant Pathogen
Pezizomycotina	Epichloe_aotearoae.	35061712	12601	0.359395	43.6	289.014		Clavicipitaceous Endophyte-Plant Pathogen
Pezizomycotina	Epichloe_baconii.	38880218	11982	0.308177	41.6	288.029		Clavicipitaceous Endophyte-Plant Pathogen
Pezizomycotina	Epichloe_brachyelytri.	45234182	12721	0.281225	40.2	316.443		Clavicipitaceous Endophyte-Plant Pathogen
Pezizomycotina	Epichloe_bromicola.	31197946	11699	0.374993	46.9	249.446		Clavicipitaceous Endophyte-Plant Pathogen
Pezizomycotina	Epichloe_elymi.	26872321	11515	0.428508	49.8	231.225		Clavicipitaceous Endophyte-Plant Pathogen
Pezizomycotina	Epichloe_festucae.	30351169	12912	0.42542	47.4	272.405		Clavicipitaceous Endophyte-Plant Pathogen
Pezizomycotina	Epichloe_gansuensis.	30543725	12549	0.410854	47	267		Clavicipitaceous Endophyte-Plant Pathogen
Pezizomycotina	Epichloe_glyceriae.	47563877	15037	0.316143	45	334.156		Clavicipitaceous Endophyte-Plant Pathogen
Pezizomycotina	Epichloe_sp._AL9924.	36706575	12011	0.327217	44	272.977		Clavicipitaceous Endophyte-Plant Pathogen
Pezizomycotina	Epichloe_sylvatica.	39955988	19094	0.477876	44.8	426.205		Clavicipitaceous Endophyte-Plant Pathogen
Pezizomycotina	Epichloe_typhina.	42174739	12868	0.305112	41.5	310.072		Clavicipitaceous Endophyte-Plant Pathogen
Pezizomycotina	Epichloe_uncinata.	56080825	29964	0.5343	49.6	604.113		Clavicipitaceous Endophyte-Plant Pathogen	NULL
Pezizomycotina	Epicoccum_nigrum.	35205016	16678	0.473739	52	320.731		Endophyte-Fungal Parasite-Lichen Parasite-Plant Pathogen-Wood Saprotroph
Pezizomycotina	Epicoccum_sorghinum.	33874803	13522	0.399176	52.1	259.539		Endophyte-Fungal Parasite-Lichen Parasite-Plant Pathogen-Wood Saprotroph
Pezizomycotina	Erysiphe_necator.	53734226	6264	0.116574	39	160.615		Plant Pathogen
Pezizomycotina	Erysiphe_pisi.	73321444	8732	0.119092	39.2	222.755		Plant Pathogen
Pezizomycotina	Erysiphe_pulchra.	66128797	5870	0.0887662	38.5	152.468		Plant Pathogen
Pezizomycotina	Escovopsis_sp._AC.	27475513	32039	1.16609	56.3	569.076		-
Pezizomycotina	Escovopsis_sp._Ae720.	31971716	36653	1.14642	52.3	700.822		-
Pezizomycotina	Escovopsis_sp._Ae724.	30289758	38431	1.26878	54.1	710.37		-
Pezizomycotina	Escovopsis_sp._Ae733.	30354624	38741	1.27628	54.1	716.1		-
Pezizomycotina	Escovopsis_sp._TC.	38800735	59889	1.5435	52.1	1149.5		-
Pezizomycotina	Escovopsis_weberi.	27722333	33666	1.2144	56.8	592.711		-
Pezizomycotina	Esteya_vermicola.	34396228	18653	0.542298	49.5	376.828		-
Pezizomycotina	Eurotiomycetes_sp..	25307868	4311	0.170342	52.1	82.7447		-
Pezizomycotina	Eurotiomycetes_sp._MA_6038.	24832917	7613	0.306569	50.2	151.653		-
Pezizomycotina	Eurotiomycetes_sp._MA_6039.	23587836	7419	0.314527	50.4	147.202		-
Pezizomycotina	Eutypa_lata.	54935352	19325	0.351777	46.6	414.7		Plant Pathogen
Pezizomycotina	Evernia_prunastri.	40876293	25136	0.614929	49	512.98		Lichenized
Pezizomycotina	Exophiala_alcalophila.	30228085	8632	0.285562	54.2	159.262		Animal Pathogen-Undefined Saprotroph
Pezizomycotina	Exophiala_aquamarina.	42101613	7370	0.175053	49	150.408		Animal Pathogen-Undefined Saprotroph
Pezizomycotina	Exophiala_calicioides.	36825548	13592	0.369092	52.9	256.938		Animal Pathogen-Undefined Saprotroph
Pezizomycotina	Exophiala_dermatitidis.	26705973	3371	0.126226	51.5	65.4563		Animal Pathogen-Undefined Saprotroph
Pezizomycotina	Exophiala_mesophila.	29540720	7735	0.261842	50.4	153.472		Animal Pathogen-Undefined Saprotroph
Pezizomycotina	Exophiala_oligosperma.	38719872	5937	0.153332	50.4	117.798		Animal Pathogen-Undefined Saprotroph
Pezizomycotina	Exophiala_sideris.	29875001	2347	0.0785607	50.7	46.2919		Animal Pathogen-Undefined Saprotroph
Pezizomycotina	Exophiala_spinifera.	33115886	3676	0.111004	51.7	71.1025		Animal Pathogen-Undefined Saprotroph
Pezizomycotina	Exophiala_xenobiotica.	31800176	3579	0.112547	51.5	69.4951		Animal Pathogen-Undefined Saprotroph
Pezizomycotina	Exserohilum_turcicum.	43597703	26392	0.605353	51.4	513.463		Plant Pathogen
Pezizomycotina	Exutisphaerella_laricina.	26916019	3912	0.145341	52.5	74.5143		-
Pezizomycotina	Falciphora_oryzae.	51436680	30184	0.586819	56.6	533.286		-
Pezizomycotina	Fonsecaea_erecta.	35187474	10225	0.290586	53.1	192.561		Undefined Saprotroph
Pezizomycotina	Fonsecaea_monophora.	35700679	9993	0.279911	52.2	191.437		Undefined Saprotroph
Pezizomycotina	Fonsecaea_multimorphosa.	33824930	8397	0.248249	52.6	159.639		Undefined Saprotroph
Pezizomycotina	Fonsecaea_nubica.	34233291	9775	0.285541	52.5	186.19		Undefined Saprotroph
Pezizomycotina	Fonsecaea_pedrosoi.	35123729	10033	0.285647	52.4	191.469		Undefined Saprotroph
Pezizomycotina	Fragosphaeria_purpurea.	35185212	15286	0.434444	54	283.074		Undefined Saprotroph
Pezizomycotina	Fusarium_agapanthi.	42655402	7313	0.171444	48.1	152.037		Animal Pathogen-Endophyte-Lichen Parasite-Plant Pathogen-Soil Saprotroph-Wood Saprotroph
Pezizomycotina	Fusarium_algeriense.	51023111	6802	0.133312	47.5	143.2		Animal Pathogen-Endophyte-Lichen Parasite-Plant Pathogen-Soil Saprotroph-Wood Saprotroph
Pezizomycotina	Fusarium_asiaticum.	37007992	5675	0.153345	48.2	117.739		Animal Pathogen-Endophyte-Lichen Parasite-Plant Pathogen-Soil Saprotroph-Wood Saprotroph
Pezizomycotina	Fusarium_avenaceum.	43715515	7092	0.162231	48	147.75		Animal Pathogen-Endophyte-Lichen Parasite-Plant Pathogen-Soil Saprotroph-Wood Saprotroph
Pezizomycotina	Fusarium_azukicola.	55131816	26247	0.476077	50.4	520.774		Animal Pathogen-Endophyte-Lichen Parasite-Plant Pathogen-Soil Saprotroph-Wood Saprotroph
Pezizomycotina	Fusarium_beomiforme.	47327149	6320	0.133539	47.9	131.942		Animal Pathogen-Endophyte-Lichen Parasite-Plant Pathogen-Soil Saprotroph-Wood Saprotroph
Pezizomycotina	Fusarium_brasiliense.	52222704	25112	0.480864	50.1	501.238		Animal Pathogen-Endophyte-Lichen Parasite-Plant Pathogen-Soil Saprotroph-Wood Saprotroph
Pezizomycotina	Fusarium_burgessii.	50339069	6694	0.132978	47.5	140.926		Animal Pathogen-Endophyte-Lichen Parasite-Plant Pathogen-Soil Saprotroph-Wood Saprotroph
Pezizomycotina	Fusarium_circinatum.	47474136	7162	0.150861	48.5	147.67		Animal Pathogen-Endophyte-Lichen Parasite-Plant Pathogen-Soil Saprotroph-Wood Saprotroph
Pezizomycotina	Fusarium_commune.	46757824	7093	0.151697	47.6	149.013		Animal Pathogen-Endophyte-Lichen Parasite-Plant Pathogen-Soil Saprotroph-Wood Saprotroph
Pezizomycotina	Fusarium_culmorum.	38589977	5577	0.144519	47.5	117.411		Animal Pathogen-Endophyte-Lichen Parasite-Plant Pathogen-Soil Saprotroph-Wood Saprotroph
Pezizomycotina	Fusarium_cuneirostrum.	51506101	24631	0.478215	50.8	484.862		Animal Pathogen-Endophyte-Lichen Parasite-Plant Pathogen-Soil Saprotroph-Wood Saprotroph
Pezizomycotina	Fusarium_equiseti.	41080360	6252	0.15219	47.9	130.522		Animal Pathogen-Endophyte-Lichen Parasite-Plant Pathogen-Soil Saprotroph-Wood Saprotroph
Pezizomycotina	Fusarium_euwallaceae.	48907094	16965	0.346882	51.4	330.058		Animal Pathogen-Endophyte-Lichen Parasite-Plant Pathogen-Soil Saprotroph-Wood Saprotroph
Pezizomycotina	Fusarium_fracticaudum.	46835840	7411	0.158234	47.6	155.693		Animal Pathogen-Endophyte-Lichen Parasite-Plant Pathogen-Soil Saprotroph-Wood Saprotroph
Pezizomycotina	Fusarium_fujikuroi.	48567786	7657	0.157656	48.3	158.53		Animal Pathogen-Endophyte-Lichen Parasite-Plant Pathogen-Soil Saprotroph-Wood Saprotroph
Pezizomycotina	Fusarium_graminearum.	37024893	5768	0.155787	48.3	119.42		Animal Pathogen-Endophyte-Lichen Parasite-Plant Pathogen-Soil Saprotroph-Wood Saprotroph
Pezizomycotina	Fusarium_hostae.	55629904	8043	0.144581	46	174.848		Animal Pathogen-Endophyte-Lichen Parasite-Plant Pathogen-Soil Saprotroph-Wood Saprotroph
Pezizomycotina	Fusarium_langsethiae.	38176935	5960	0.156115	48.3	123.395		Animal Pathogen-Endophyte-Lichen Parasite-Plant Pathogen-Soil Saprotroph-Wood Saprotroph
Pezizomycotina	Fusarium_longipes.	35811731	4780	0.133476	48.2	99.1701		Animal Pathogen-Endophyte-Lichen Parasite-Plant Pathogen-Soil Saprotroph-Wood Saprotroph
Pezizomycotina	Fusarium_mangiferae.	46902995	7410	0.157986	48.2	153.734		Animal Pathogen-Endophyte-Lichen Parasite-Plant Pathogen-Soil Saprotroph-Wood Saprotroph
Pezizomycotina	Fusarium_meridionale.	36882416	5639	0.152891	48.3	116.749		Animal Pathogen-Endophyte-Lichen Parasite-Plant Pathogen-Soil Saprotroph-Wood Saprotroph
Pezizomycotina	Fusarium_nygamai.	50967689	7996	0.156884	47.5	168.337		Animal Pathogen-Endophyte-Lichen Parasite-Plant Pathogen-Soil Saprotroph-Wood Saprotroph
Pezizomycotina	Fusarium_oxysporum.	54637593	8075	0.147792	47.7	169.287		Animal Pathogen-Endophyte-Lichen Parasite-Plant Pathogen-Soil Saprotroph-Wood Saprotroph
Pezizomycotina	Fusarium_phaseoli.	52721611	23890	0.453135	49.9	478.758		Animal Pathogen-Endophyte-Lichen Parasite-Plant Pathogen-Soil Saprotroph-Wood Saprotroph
Pezizomycotina	Fusarium_pininemorale.	48392563	7474	0.154445	46	162.478		Animal Pathogen-Endophyte-Lichen Parasite-Plant Pathogen-Soil Saprotroph-Wood Saprotroph
Pezizomycotina	Fusarium_poae.	47074745	6696	0.142242	46.2	144.935		Animal Pathogen-Endophyte-Lichen Parasite-Plant Pathogen-Soil Saprotroph-Wood Saprotroph
Pezizomycotina	Fusarium_praegraminearum.	35809811	5735	0.160152	48.5	118.247		Animal Pathogen-Endophyte-Lichen Parasite-Plant Pathogen-Soil Saprotroph-Wood Saprotroph
Pezizomycotina	Fusarium_proliferatum.	46078747	7740	0.167973	48.3	160.248		Animal Pathogen-Endophyte-Lichen Parasite-Plant Pathogen-Soil Saprotroph-Wood Saprotroph
Pezizomycotina	Fusarium_pseudograminearum.	36631081	5880	0.160519	48.4	121.488		Animal Pathogen-Endophyte-Lichen Parasite-Plant Pathogen-Soil Saprotroph-Wood Saprotroph
Pezizomycotina	Fusarium_sambucinum.	38343513	5255	0.137051	47.8	109.937		Animal Pathogen-Endophyte-Lichen Parasite-Plant Pathogen-Soil Saprotroph-Wood Saprotroph
Pezizomycotina	Fusarium_solani.	46387461	14258	0.307368	49.9	285.731		Animal Pathogen-Endophyte-Lichen Parasite-Plant Pathogen-Soil Saprotroph-Wood Saprotroph
Pezizomycotina	Fusarium_sp._FIESC_12.	40217281	6045	0.150309	48.5	124.639		Animal Pathogen-Endophyte-Lichen Parasite-Plant Pathogen-Soil Saprotroph-Wood Saprotroph
Pezizomycotina	Fusarium_sp._FIESC_28.	38298672	5921	0.154601	48.3	122.588		Animal Pathogen-Endophyte-Lichen Parasite-Plant Pathogen-Soil Saprotroph-Wood Saprotroph
Pezizomycotina	Fusarium_sp._FSSC_6.	47537124	14644	0.308054	51.8	282.703		Animal Pathogen-Endophyte-Lichen Parasite-Plant Pathogen-Soil Saprotroph-Wood Saprotroph
Pezizomycotina	Fusarium_sp._JS1030.	54428510	14332	0.263318	51.7	277.215		Animal Pathogen-Endophyte-Lichen Parasite-Plant Pathogen-Soil Saprotroph-Wood Saprotroph
Pezizomycotina	Fusarium_sp._JS626.	43407644	6951	0.160133	48.1	144.511		Animal Pathogen-Endophyte-Lichen Parasite-Plant Pathogen-Soil Saprotroph-Wood Saprotroph
Pezizomycotina	Fusarium_sp._Na10.	47297645	7620	0.161107	47.5	160.421		Animal Pathogen-Endophyte-Lichen Parasite-Plant Pathogen-Soil Saprotroph-Wood Saprotroph
Pezizomycotina	Fusarium_sporotrichioides.	37945328	5519	0.145446	48.3	114.265		Animal Pathogen-Endophyte-Lichen Parasite-Plant Pathogen-Soil Saprotroph-Wood Saprotroph
Pezizomycotina	Fusarium_temperatum.	46031023	7369	0.160088	47	156.787		Animal Pathogen-Endophyte-Lichen Parasite-Plant Pathogen-Soil Saprotroph-Wood Saprotroph
Pezizomycotina	Fusarium_tricinctum.	43333218	7555	0.174347	48	157.396		Animal Pathogen-Endophyte-Lichen Parasite-Plant Pathogen-Soil Saprotroph-Wood Saprotroph
Pezizomycotina	Fusarium_tucumaniae.	50478766	23922	0.473902	50.2	476.534		Animal Pathogen-Endophyte-Lichen Parasite-Plant Pathogen-Soil Saprotroph-Wood Saprotroph
Pezizomycotina	Fusarium_udum.	57148267	7299	0.12772	42.8	170.537		Animal Pathogen-Endophyte-Lichen Parasite-Plant Pathogen-Soil Saprotroph-Wood Saprotroph
Pezizomycotina	Fusarium_venenatum.	39143902	5207	0.133022	47.7	109.161		Animal Pathogen-Endophyte-Lichen Parasite-Plant Pathogen-Soil Saprotroph-Wood Saprotroph
Pezizomycotina	Fusarium_verticillioides.	43102343	7357	0.170687	48.2	152.635		Animal Pathogen-Endophyte-Lichen Parasite-Plant Pathogen-Soil Saprotroph-Wood Saprotroph
Pezizomycotina	Fusarium_virguliforme.	52182957	25481	0.488301	50.6	503.577		Animal Pathogen-Endophyte-Lichen Parasite-Plant Pathogen-Soil Saprotroph-Wood Saprotroph
Pezizomycotina	Gaeumannomyces_sp._JS-464.	53822424	28144	0.522905	53.1	530.019		Plant Pathogen
Pezizomycotina	Gaeumannomyces_tritici.	44383637	31004	0.698546	56.8	545.845		Plant Pathogen
Pezizomycotina	Gamarada_debralockiae.	59168893	16258	0.274773	46.3	351.145		-
Pezizomycotina	Geosmithia_flava.	30368235	22989	0.757008	51.9	442.948		-
Pezizomycotina	Geosmithia_morbida.	26888476	28358	1.05465	54.3	522.247		-
Pezizomycotina	Geosmithia_putterillii.	30477284	22521	0.738944	55.5	405.784		-
Pezizomycotina	Glarea_lozoyensis.	40005808	17951	0.44871	45.8	391.943		Undefined Saprotroph
Pezizomycotina	Gliomastix_tumulicola.	42923522	23255	0.541778	54.9	423.588		Undefined Saprotroph
Pezizomycotina	Glonium_stellatum.	41356213	19024	0.460003	48.3	393.872		Undefined Saprotroph
Pezizomycotina	Graphilbum_fragrans.	34707802	18578	0.535269	55.7	333.537		-
Pezizomycotina	Grosmannia_clavigera.	30197098	8561	0.283504	53.4	160.318		Plant Pathogen
Pezizomycotina	Grosmannia_penicillata.	28030001	8996	0.320942	58.1	154.836		Plant Pathogen
Pezizomycotina	Gyalolechia_flavorubescens.	34904017	14754	0.422702	41.9	352.124		Lichenized
Pezizomycotina	Hawksworthiomyces_lignivorus.	44387526	12634	0.28463	51.3	246.277		-
Pezizomycotina	Helicocarpus_griseus.	32485888	21623	0.665612	48	450.479		-
Pezizomycotina	Helminthosporium_solani.	35489135	24987	0.704075	49.1	508.9		Fungal Parasite-Plant Pathogen
Pezizomycotina	Helotiales_sp._F229.	86153145	26175	0.303819	39.2	667.73		-
Pezizomycotina	Herpotrichiellaceae_sp._UM238.	28737767	2847	0.0990682	49.8	57.1687		Animal Pathogen-Fungal Parasite-Undefined Saprotroph
Pezizomycotina	Hirsutella_minnesotensis.	51832661	15986	0.308416	52.1	306.833		Animal Pathogen
Pezizomycotina	Hirsutella_thompsonii.	35704399	15579	0.436333	52.4	297.309		Animal Pathogen
Pezizomycotina	Histoplasma_capsulatum.	47778011	12911	0.270229	39.4	327.69		Undefined Saprotroph
Pezizomycotina	Huntiella_bhutanensis.	27075689	10924	0.403462	48	227.583		Plant Pathogen
Pezizomycotina	Huntiella_decipiens.	27020726	10590	0.391921	48.1	220.166		Plant Pathogen
Pezizomycotina	Huntiella_moniliformis.	25782704	9542	0.370093	47.8	199.623		Plant Pathogen
Pezizomycotina	Huntiella_omanensis.	32151015	11934	0.371186	47.7	250.189		Plant Pathogen
Pezizomycotina	Huntiella_savannae.	28935137	11121	0.384342	48.3	230.248		Plant Pathogen
Pezizomycotina	Hymenoscyphus_fraxineus.	52702199	35959	0.682305	43.7	822.86		Plant Pathogen
Pezizomycotina	Hymenoscyphus_fructigenus.	61942063	28183	0.45499	43.1	653.898		Bryophyte Parasite-Ectomycorrhizal-Ericoid Mycorrhizal-Undefined Saprotroph
Pezizomycotina	Hymenoscyphus_infarciens.	69199538	27660	0.399714	37.6	735.638		Bryophyte Parasite-Ectomycorrhizal-Ericoid Mycorrhizal-Undefined Saprotroph
Pezizomycotina	Hymenoscyphus_linearis.	51130727	32655	0.638657	44.1	740.476		Bryophyte Parasite-Ectomycorrhizal-Ericoid Mycorrhizal-Undefined Saprotroph
Pezizomycotina	Hymenoscyphus_repandus.	43451849	13011	0.299435	45.6	285.329		Bryophyte Parasite-Ectomycorrhizal-Ericoid Mycorrhizal-Undefined Saprotroph
Pezizomycotina	Hymenoscyphus_salicellus.	59782434	28681	0.479756	44.3	647.427		Bryophyte Parasite-Ectomycorrhizal-Ericoid Mycorrhizal-Undefined Saprotroph
Pezizomycotina	Hymenoscyphus_scutula.	64301898	32506	0.505522	41.1	790.9		Bryophyte Parasite-Ectomycorrhizal-Ericoid Mycorrhizal-Undefined Saprotroph
Pezizomycotina	Hypocrella_siamensis.	29483956	14102	0.478294	53.1	265.574		Animal Pathogen-Clavicipitaceous Endophyte
Pezizomycotina	Hypoxylon_pulicicidum.	40145388	8689	0.216438	45.7	190.131		Undefined Saprotroph
Pezizomycotina	Hypoxylon_sp._CI-4A.	38271077	9013	0.235504	45.8	196.79		Undefined Saprotroph
Pezizomycotina	Hypoxylon_sp._CO27-5.	47222158	8319	0.176167	40.5	205.407		Undefined Saprotroph
Pezizomycotina	Hypoxylon_sp._E7406B.	40459158	9080	0.224424	46.5	195.269		Undefined Saprotroph
Pezizomycotina	Hypoxylon_sp._EC38.	48344582	8128	0.168126	39.9	203.709		Undefined Saprotroph
Pezizomycotina	Hysterium_pulicare.	38844016	13690	0.352435	48.8	280.533		Undefined Saprotroph
Pezizomycotina	Ilyonectria_destructans.	61473334	23621	0.384248	51.8	456.004		Plant Pathogen
Pezizomycotina	Ilyonectria_mors-panacis.	62273408	21969	0.352783	48.7	451.109		Plant Pathogen
Pezizomycotina	Juglanconis_juglandina.	56453973	23907	0.423478	48.2	495.996		-
Pezizomycotina	Juglanconis_oblonga.	46566381	28209	0.60578	51.9	543.526		-
Pezizomycotina	Juglanconis_sp._DMW523.	43317588	26950	0.622149	53.4	504.682		-
Pezizomycotina	Knoxdaviesia_capensis.	35984826	27132	0.753984	52.8	513.864		Undefined Saprotroph
Pezizomycotina	Knoxdaviesia_proteae.	35945485	26484	0.736782	52.8	501.591		Undefined Saprotroph
Pezizomycotina	Knufia_petricola.	28141724	4710	0.167367	51.7	91.1025		Animal Pathogen-Plant Pathogen-Soil Saprotroph-Undefined Saprotroph
Pezizomycotina	Kretzschmaria_deusta.	47194775	12653	0.268102	47.1	268.641		Undefined Saprotroph
Pezizomycotina	Lanzia_echinophila.	41527130	16594	0.399594	43.1	385.012		Undefined Saprotroph
Pezizomycotina	Lasallia_hispanica.	41871974	41084	0.981181	51.3	800.858		Lichenized
Pezizomycotina	Lasiodiplodia_theobromae.	43827567	27229	0.621276	54.8	496.88		Plant Pathogen
Pezizomycotina	Lecanicillium_fungicola.	45219841	8721	0.192858	49.9	174.77		Animal Pathogen
Pezizomycotina	Lecanicillium_psalliotae.	36604403	10066	0.274994	52.8	190.644		Animal Pathogen
Pezizomycotina	Lecanicillium_sp._LEC01.	31870586	6765	0.212265	50	135.3		Animal Pathogen
Pezizomycotina	Lecanicillium_sp._MT-2017a.	33475314	10425	0.311424	52.9	197.07		Animal Pathogen
Pezizomycotina	Lecanosticta_acicola.	39250340	9440	0.240507	50.6	186.561		Plant Pathogen
Pezizomycotina	Lepidopterella_palustris.	46654166	21414	0.458994	46.2	463.506		Undefined Saprotroph
Pezizomycotina	Leptographium_lundbergii.	26911484	11495	0.427141	56.9	202.021		Plant Pathogen
Pezizomycotina	Leptographium_procerum.	29179668	12092	0.414398	54.8	220.657		Plant Pathogen
Pezizomycotina	Leptosphaeria_biglobosa.	35406873	24438	0.690205	49.1	497.719		Plant Pathogen
Pezizomycotina	Leptosphaeria_maculans.	44005318	32664	0.742274	45.7	714.748		Plant Pathogen
Pezizomycotina	Leptoxyphium_fumago.	25382848	4066	0.160187	51.4	79.1051		Undefined Saprotroph
Pezizomycotina	Lomentospora_prolificans.	38262771	21226	0.554743	51.5	412.155		Undefined Saprotroph
Pezizomycotina	Macrophomina_phaseolina.	46504517	26071	0.560612	51.3	508.207		Plant Pathogen
Pezizomycotina	Madurella_mycetomatis.	37240531	22951	0.616291	54.9	418.051		Animal Pathogen
Pezizomycotina	Magnaporthe_grisea.	42399164	10980	0.258967	49.1	223.625		Plant Pathogen
Pezizomycotina	Magnaporthe_oryzae.	44528980	6425	0.144288	50	128.5		Plant Pathogen
Pezizomycotina	Magnaporthe_sp._MG03.	42528980	11994	0.282019	49.9	240.361		Plant Pathogen
Pezizomycotina	Magnaporthe_sp._MG05.	39840450	11691	0.293445	50.9	229.686		Plant Pathogen
Pezizomycotina	Magnaporthe_sp._MG07.	44922735	12420	0.276475	49.2	252.439		Plant Pathogen
Pezizomycotina	Magnaporthe_sp._MG08.	40883598	12290	0.30061	50.8	241.929		Plant Pathogen
Pezizomycotina	Magnaporthe_sp._MG12.	42441320	12562	0.295985	50	251.24		Plant Pathogen
Pezizomycotina	Magnaporthiopsis_incrustans.	39859381	20978	0.5263	57.9	362.314		-
Pezizomycotina	Magnaporthiopsis_poae.	40160416	17323	0.431345	56.9	304.446		-
Pezizomycotina	Magnaporthiopsis_rhizophila.	40447813	19833	0.490336	55.4	357.996		-
Pezizomycotina	Malbranchea_cinnamomea.	25455193	6971	0.273854	50	139.42		Undefined Saprotroph
Pezizomycotina	Marssonina_brunnea.	52610594	27924	0.530768	42.9	650.909		Plant Pathogen
Pezizomycotina	Marssonina_coronariae.	50949113	25750	0.505406	44	585.227		Plant Pathogen
Pezizomycotina	Meliniomyces_bicolor.	83437107	24941	0.29892	38.6	646.14		Ectomycorrhizal-Endophyte-Ericoid Mycorrhizal-Litter Saprotroph-Orchid Mycorrhizal
Pezizomycotina	Meliniomyces_variabilis.	56566364	21199	0.374763	47.6	445.357		Ectomycorrhizal-Endophyte-Ericoid Mycorrhizal-Litter Saprotroph-Orchid Mycorrhizal
Pezizomycotina	Memnoniella_echinata.	44240220	19576	0.442493	51.3	381.598		Wood Saprotroph
Pezizomycotina	Metarhizium_acridum.	39940775	9525	0.238478	49.9	190.882		Animal Pathogen
Pezizomycotina	Metarhizium_album.	30852573	10814	0.350506	52.8	204.811		Animal Pathogen
Pezizomycotina	Metarhizium_anisopliae.	38992415	9357	0.23997	50.9	183.831		Animal Pathogen
Pezizomycotina	Metarhizium_brunneum.	37537899	9442	0.251532	51.5	183.34		Animal Pathogen
Pezizomycotina	Metarhizium_guizhouense.	44061598	9875	0.224118	49.7	198.692		Animal Pathogen
Pezizomycotina	Metarhizium_majus.	42689138	9860	0.230972	51	193.333		Animal Pathogen
Pezizomycotina	Metarhizium_rileyi.	32448854	8078	0.248946	49.9	161.884		Animal Pathogen
Pezizomycotina	Metarhizium_robertsii.	40857042	9622	0.235504	50.8	189.409		Animal Pathogen
Pezizomycotina	Microcyclospora_pomicola.	23805798	5179	0.217552	52.9	97.9017		-
Pezizomycotina	Microcyclospora_tardicrescens.	26648023	3774	0.141624	52.3	72.1606		-
Pezizomycotina	Microcyclosporella_mali.	28339794	4590	0.161963	52.7	87.0968		-
Pezizomycotina	Microdochium_bolleyi.	39342594	13110	0.333227	57.1	229.597		Endophyte-Plant Pathogen
Pezizomycotina	Microsporum_canis.	23555636	4553	0.193287	47.5	95.8526		Animal Pathogen
Pezizomycotina	Moelleriella_libera.	31266447	14497	0.46366	53.9	268.961		Animal Pathogen
Pezizomycotina	Monascus_purpureus.	24452220	5066	0.20718	49.1	103.177		Undefined Saprotroph
Pezizomycotina	Monascus_ruber.	26625151	6506	0.244355	48.9	133.047		Undefined Saprotroph
Pezizomycotina	Monilinia_aucupariae.	55683790	26248	0.471376	36.8	713.261		Plant Pathogen
Pezizomycotina	Monilinia_fructicola.	43574241	28437	0.65261	41.7	681.942		Plant Pathogen
Pezizomycotina	Monilinia_fructigena.	43676870	23431	0.536462	42.1	556.556		Plant Pathogen
Pezizomycotina	Monilinia_laxa.	41361525	22620	0.546885	40.5	558.519		Plant Pathogen
Pezizomycotina	Monilinia_polystroma.	45301671	24237	0.535013	39.3	616.718		Plant Pathogen
Pezizomycotina	Morchella_eximia.	75126772	36706	0.488587	46.3	792.786		Ectomycorrhizal-Undefined Saprotroph-Wood Saprotroph
Pezizomycotina	Morchella_septimelata.	50620480	47152	0.931481	47.1	1001.1		Ectomycorrhizal-Undefined Saprotroph-Wood Saprotroph
Pezizomycotina	Mycosphaerella_arachidis.	33711801	6453	0.191417	52.5	122.914		Plant Pathogen
Pezizomycotina	Mycosphaerella_eumusae.	47979129	7304	0.152233	47.9	152.484		Plant Pathogen
Pezizomycotina	Mycosphaerella_sp._PB-2012b.	27781881	11587	0.41707	51.4	225.428		Plant Pathogen
Pezizomycotina	Mycosphaerella_sp._Ston1.	28458696	8126	0.285537	51.2	158.711		Plant Pathogen
Pezizomycotina	Mycosphaerelloides_madeirae.	34264315	11739	0.342601	52.5	223.6		-
Pezizomycotina	Myriosclerotinia_curreyana.	41426405	24561	0.592883	39.3	624.962		Plant Pathogen
Pezizomycotina	Myriosclerotinia_duriaeana.	44685578	28605	0.640139	40	715.125		Plant Pathogen
Pezizomycotina	Myriosclerotinia_scirpicola.	44568746	29390	0.659431	40	734.75		Plant Pathogen
Pezizomycotina	Nakataea_oryzae.	35387505	30167	0.852476	59.1	510.44		Plant Pathogen
Pezizomycotina	Nannizzia_gypsea.	23565856	4600	0.195198	48.5	94.8454		-
Pezizomycotina	Nectria_haematococca.	51954066	16064	0.309196	50.8	316.22		-
Pezizomycotina	Nectria_sp._B-13.	63752433	24166	0.37906	51.5	469.243		Animal Pathogen-Endophyte-Fungal Parasite-Lichen Parasite-Plant Pathogen-Wood Saprotroph
Pezizomycotina	Neofusicoccum_parvum.	43268759	36809	0.850706	56.8	648.046		Plant Pathogen
Pezizomycotina	Neonectria_ditissima.	46353895	22132	0.477457	50.8	435.669		Plant Pathogen
Pezizomycotina	Neonectria_hederae.	43883912	18974	0.432368	49.4	384.089		Plant Pathogen
Pezizomycotina	Neonectria_punicea.	42195850	20510	0.486067	52.7	389.184		Plant Pathogen
Pezizomycotina	Neoscytalidium_dimidiatum.	43233828	28268	0.65384	54.3	520.589		Plant Pathogen
Pezizomycotina	Neurospora_africana.	36717116	27815	0.757549	52.1	533.877		Undefined Saprotroph
Pezizomycotina	Neurospora_crassa.	41618225	25788	0.619632	48.2	535.021		Undefined Saprotroph
Pezizomycotina	Neurospora_pannonica.	39437424	30651	0.777206	52.3	586.061		Undefined Saprotroph
Pezizomycotina	Neurospora_sublineolata.	36451106	27656	0.758715	52.6	525.779		Undefined Saprotroph
Pezizomycotina	Neurospora_terricola.	40436302	30323	0.749895	51.7	586.518		Undefined Saprotroph
Pezizomycotina	Neurospora_tetrasperma.	39645417	24875	0.627437	49.4	503.543		Undefined Saprotroph
Pezizomycotina	Nigrograna_mackinnonii.	52397499	23869	0.455537	47.9	498.309		Animal Pathogen
Pezizomycotina	Nothophaeocryptopus_gaeumannii.	34468540	7605	0.220636	52.7	144.307		-
Pezizomycotina	Ochroconis_constricta.	34915003	6413	0.183675	52.1	123.09		Undefined Saprotroph
Pezizomycotina	Oidiodendron_maius.	47016928	10911	0.232065	47.1	231.656		Ericoid Mycorrhizal
Pezizomycotina	Onygena_corvina.	22024037	5810	0.263803	48.2	120.539		Dung Saprotroph-Soil Saprotroph
Pezizomycotina	Ophidiomyces_ophiodiicola.	22142805	7308	0.330039	47.6	153.529		Undefined Saprotroph
Pezizomycotina	Ophioceras_dolichostomum.	43630342	38511	0.882666	56.8	678.011		Undefined Saprotroph
Pezizomycotina	Ophiocordyceps_australis.	23672843	11095	0.468681	53.1	208.945		Animal Pathogen-Endophyte
Pezizomycotina	Ophiocordyceps_camponoti-rufipedis.	22409496	25056	1.1181	56.1	446.631		Animal Pathogen-Endophyte
Pezizomycotina	Ophiocordyceps_polyrhachis-furcata.	43800530	28335	0.64691	45	629.667		Animal Pathogen-Endophyte
Pezizomycotina	Ophiocordyceps_sinensis.	113897086	44091	0.387113	44.9	981.982		Animal Pathogen-Endophyte
Pezizomycotina	Ophiocordyceps_sp._camponoti-leonardi.	38453561	30571	0.795011	45.9	666.035		Animal Pathogen-Endophyte
Pezizomycotina	Ophiocordyceps_sp._camponoti-saundersi.	50106104	30143	0.601583	40	753.575		Animal Pathogen-Endophyte
Pezizomycotina	Ophiocordyceps_unilateralis.	24471418	22149	0.905097	55.9	396.225		Animal Pathogen-Endophyte
Pezizomycotina	Ophiognomonia_clavigignenti-juglandacearum.	50725544	21367	0.421228	51.9	411.696		Plant Pathogen
Pezizomycotina	Ophiostoma_ips.	26340797	19670	0.74675	56.9	345.694		Plant Pathogen
Pezizomycotina	Ophiostoma_novo-ulmi.	32254820	8095	0.25097	50.1	161.577		Plant Pathogen
Pezizomycotina	Ophiostoma_piceae.	33254820	11161	0.335621	53.4	209.007		Plant Pathogen
Pezizomycotina	Paecilomyces_hepiali.	35127311	13631	0.388046	54	252.426		Clavicipitaceous Endophyte-Undefined Saprotroph-Wood Saprotroph
Pezizomycotina	Paracoccidioides_brasiliensis.	29911984	16979	0.567632	44.3	383.273		Undefined Saprotroph
Pezizomycotina	Paracoccidioides_lutzii.	33349850	15913	0.477154	42.8	371.799		Undefined Saprotroph
Pezizomycotina	Paramyrothecium_roridum.	45956350	13516	0.294105	51.7	261.431		-
Pezizomycotina	Paraphaeosphaeria_sporulosa.	38952896	16317	0.418891	53.4	305.562		Undefined Saprotroph
Pezizomycotina	Paraphoma_sp._B47-9.	39095016	11353	0.290395	52.4	216.66		Leaf Saprotroph-Plant Pathogen-Undefined Saprotroph
Pezizomycotina	Parastagonospora_nodorum.	37688912	12664	0.336014	50.4	251.27		-
Pezizomycotina	Passalora_fulva.	62326791	11145	0.178816	48.8	228.381		Plant Pathogen
Pezizomycotina	Peltaster_fructicola.	19264189	135	0.00700782	51.9	2.60116		Plant Pathogen
Pezizomycotina	Penicilliopsis_zonata.	26443380	10444	0.394957	49.9	209.299		Undefined Saprotroph
Pezizomycotina	Penicillium_antarcticum.	31922003	8985	0.281467	48.8	184.119		Dung Saprotroph-Undefined Saprotroph-Wood Saprotroph
Pezizomycotina	Penicillium_arizonense.	34192443	9783	0.286116	49.1	199.246		Dung Saprotroph-Undefined Saprotroph-Wood Saprotroph
Pezizomycotina	Penicillium_biforme.	35369605	10384	0.293585	48.1	215.884		Dung Saprotroph-Undefined Saprotroph-Wood Saprotroph
Pezizomycotina	Penicillium_brasilianum.	33382860	12698	0.380375	50	253.96		Dung Saprotroph-Undefined Saprotroph-Wood Saprotroph
Pezizomycotina	Penicillium_camemberti.	35463587	10522	0.296699	48.2	218.299		Dung Saprotroph-Undefined Saprotroph-Wood Saprotroph
Pezizomycotina	Penicillium_capsulatum.	34775997	10088	0.290085	49.1	205.458		Dung Saprotroph-Undefined Saprotroph-Wood Saprotroph
Pezizomycotina	Penicillium_carneum.	26487515	6471	0.244304	49.1	131.792		Dung Saprotroph-Undefined Saprotroph-Wood Saprotroph
Pezizomycotina	Penicillium_chrysogenum.	31817495	8760	0.27532	49	178.776		Plant Pathogen
Pezizomycotina	Penicillium_citrinum.	34428892	7405	0.215081	46.4	159.591		Plant Pathogen
Pezizomycotina	Penicillium_coprophilum.	28724511	7067	0.246027	48.3	146.315		Dung Saprotroph-Undefined Saprotroph-Wood Saprotroph
Pezizomycotina	Penicillium_decumbens.	24281767	6327	0.260566	50.3	125.785		Dung Saprotroph-Undefined Saprotroph-Wood Saprotroph
Pezizomycotina	Penicillium_digitatum.	25596648	7922	0.309494	48.9	162.004		Plant Pathogen
Pezizomycotina	Penicillium_expansum.	31647008	11735	0.370809	50.6	231.917		Plant Pathogen
Pezizomycotina	Penicillium_flavigenum.	33341719	8640	0.259135	48.5	178.144		Dung Saprotroph-Undefined Saprotroph-Wood Saprotroph
Pezizomycotina	Penicillium_freii.	34154015	9948	0.291269	47.4	209.873		Dung Saprotroph-Undefined Saprotroph-Wood Saprotroph
Pezizomycotina	Penicillium_fuscoglaucum.	36638058	10499	0.28656	47.7	220.105		Dung Saprotroph-Undefined Saprotroph-Wood Saprotroph
Pezizomycotina	Penicillium_griseofulvum.	28584079	7624	0.266722	48	158.833		Dung Saprotroph-Undefined Saprotroph-Wood Saprotroph
Pezizomycotina	Penicillium_italicum.	31450905	8590	0.273124	45.8	187.555		Plant Pathogen
Pezizomycotina	Penicillium_janthinellum.	38258458	13471	0.352105	50.7	265.7		Dung Saprotroph-Undefined Saprotroph-Wood Saprotroph
Pezizomycotina	Penicillium_nalgiovense.	33627025	8601	0.255776	48.5	177.34		Dung Saprotroph-Undefined Saprotroph-Wood Saprotroph
Pezizomycotina	Penicillium_nordicum.	31330535	9565	0.305293	47.8	200.105		Dung Saprotroph-Undefined Saprotroph-Wood Saprotroph
Pezizomycotina	Penicillium_occitanis.	36863407	4925	0.133601	46.9	105.011		Dung Saprotroph-Undefined Saprotroph-Wood Saprotroph
Pezizomycotina	Penicillium_oxalicum.	31042909	11363	0.366042	50.7	224.122		Plant Pathogen
Pezizomycotina	Penicillium_paneum.	26934050	6915	0.256738	49	141.122		Dung Saprotroph-Undefined Saprotroph-Wood Saprotroph
Pezizomycotina	Penicillium_paxilli.	35278021	11684	0.331198	47.9	243.925		Dung Saprotroph-Undefined Saprotroph-Wood Saprotroph
Pezizomycotina	Penicillium_polonicum.	34347049	9923	0.288904	46.9	211.578		Dung Saprotroph-Undefined Saprotroph-Wood Saprotroph
Pezizomycotina	Penicillium_roqueforti.	26512314	7096	0.267649	48.9	145.112		Dung Saprotroph-Undefined Saprotroph-Wood Saprotroph
Pezizomycotina	Penicillium_rubens.	32630768	8915	0.273208	49	181.939		Dung Saprotroph-Undefined Saprotroph-Wood Saprotroph
Pezizomycotina	Penicillium_sclerotiorum.	34473889	9133	0.264925	48.6	187.922		Dung Saprotroph-Undefined Saprotroph-Wood Saprotroph
Pezizomycotina	Penicillium_solitum.	33689272	10063	0.2987	47.9	210.084		Dung Saprotroph-Undefined Saprotroph-Wood Saprotroph
Pezizomycotina	Penicillium_sp._CF05.	35563270	8180	0.230013	48.4	169.008		Dung Saprotroph-Undefined Saprotroph-Wood Saprotroph
Pezizomycotina	Penicillium_sp._HKF2.	31885884	8186	0.256728	49.1	166.721		Dung Saprotroph-Undefined Saprotroph-Wood Saprotroph
Pezizomycotina	Penicillium_sp._MA_6036.	33893557	8715	0.257129	49.3	176.775		Dung Saprotroph-Undefined Saprotroph-Wood Saprotroph
Pezizomycotina	Penicillium_sp._MA_6040.	32586166	8634	0.264959	48.9	176.564		Dung Saprotroph-Undefined Saprotroph-Wood Saprotroph
Pezizomycotina	Penicillium_steckii.	32519452	6730	0.206953	45.2	148.894		Dung Saprotroph-Undefined Saprotroph-Wood Saprotroph
Pezizomycotina	Penicillium_subrubescens.	40385565	13760	0.340716	49.2	279.675		Dung Saprotroph-Undefined Saprotroph-Wood Saprotroph
Pezizomycotina	Penicillium_verrucosum.	30792324	9458	0.307154	48.1	196.632		Dung Saprotroph-Undefined Saprotroph-Wood Saprotroph
Pezizomycotina	Penicillium_vulpinum.	31517010	8105	0.257163	47.5	170.632		Dung Saprotroph-Undefined Saprotroph-Wood Saprotroph
Pezizomycotina	Periconia_macrospinosa.	55875790	34155	0.611267	47.2	723.623		Endophyte
Pezizomycotina	Periglandula_ipomoeae.	35820138	6786	0.189447	50.6	134.111		Clavicipitaceous Endophyte
Pezizomycotina	Pestalotiopsis_fici.	52563872	8930	0.169889	48.7	183.368		Plant Pathogen
Pezizomycotina	Pestalotiopsis_sp._JCM_9685.	48834456	9041	0.185136	51.7	174.874		Plant Pathogen
Pezizomycotina	Pezicula_radicicola.	63541467	14069	0.221414	43.5	323.425		Endophyte-Plant Pathogen-Undefined Saprotroph
Pezizomycotina	Pezoloma_ericae.	58157871	17355	0.298412	41.5	418.193		Bryophyte Parasite-Ectomycorrhizal-Ericoid Mycorrhizal-Undefined Saprotroph-Wood Saprotroph
Pezizomycotina	Phaeoacremonium_minimum.	48128860	8532	0.177274	49.7	171.67		Plant Pathogen
Pezizomycotina	Phaeomoniella_chlamydospora.	27938238	7310	0.261649	47	155.532		Plant Pathogen
Pezizomycotina	Phialocephala_scopiformis.	49496396	17498	0.353521	47.6	367.605		Endophyte
Pezizomycotina	Phialocephala_subalpina.	70591151	20134	0.28522	45.9	438.649		Endophyte
Pezizomycotina	Phialophora_americana.	32012946	6823	0.213133	53.7	127.058		Animal Pathogen
Pezizomycotina	Phialophora_attae.	30755322	7678	0.249648	53.6	143.246		Animal Pathogen-Endophyte-Ericoid Mycorrhizal-Plant Pathogen-Wood Saprotroph
Pezizomycotina	Phialophora_cf._hyalina_BP_5553.	34063564	13276	0.389742	48.2	275.436		Animal Pathogen-Endophyte-Ericoid Mycorrhizal-Plant Pathogen-Wood Saprotroph
Pezizomycotina	Phialophora_verrucosa.	35900668	6923	0.192838	52.9	130.87		Endophyte
Pezizomycotina	Phoma_herbarum.	39778129	6842	0.172004	52.7	129.829		Plant Pathogen
Pezizomycotina	Phyllosticta_capitalensis.	32992168	17179	0.520699	54.6	314.634		Endophyte-Plant Pathogen
Pezizomycotina	Phyllosticta_citricarpa.	32070892	16981	0.529483	53	320.396		Plant Pathogen
Pezizomycotina	Pleosporales_sp._UM_1110_2012.	38334815	12979	0.33857	51.3	253.002		-
Pezizomycotina	Pochonia_chlamydosporia.	44772808	8968	0.2003	49.5	181.172		Animal Pathogen
Pezizomycotina	Podospora_anserina.	35155470	44519	1.26635	52.2	852.854		Dung Saprotroph-Undefined Saprotroph
Pezizomycotina	Polytolypa_hystricis.	35184874	18815	0.534747	45.6	412.61		Undefined Saprotroph
Pezizomycotina	Preussia_sp._BSL10.	31900349	6279	0.196832	52.8	118.92		Undefined Saprotroph
Pezizomycotina	Pseudevernia_furfuracea.	38272185	17265	0.451111	47.9	360.438		Lichenized
Pezizomycotina	Pseudocercospora_fijiensis.	75074729	10257	0.136624	45.2	226.925		Plant Pathogen
Pezizomycotina	Pseudocercospora_musae.	61531624	6085	0.0988922	44	138.295		Plant Pathogen
Pezizomycotina	Pseudocercospora_pini-densiflorae.	44422465	2567	0.0577861	49.1	52.2811		Plant Pathogen
Pezizomycotina	Pseudogymnoascus_destructans.	36276501	38737	1.06783	49.2	787.337		Animal Pathogen-Soil Saprotroph
Pezizomycotina	Pseudogymnoascus_pannorum.	30985217	33217	1.07203	49.6	669.698		Animal Pathogen-Soil Saprotroph
Pezizomycotina	Pseudogymnoascus_sp._03VT05.	33803211	41180	1.21823	49.2	836.992		Animal Pathogen-Soil Saprotroph
Pezizomycotina	Pseudogymnoascus_sp._04NY16.	31966515	35492	1.11029	50	709.84		Animal Pathogen-Soil Saprotroph
Pezizomycotina	Pseudogymnoascus_sp._05NY08.	32671881	42481	1.30023	49.8	853.032		Animal Pathogen-Soil Saprotroph
Pezizomycotina	Pseudogymnoascus_sp._23342-1-I1.	33423432	45084	1.34887	50	901.68		Animal Pathogen-Soil Saprotroph
Pezizomycotina	Pseudogymnoascus_sp._24MN13.	30870857	32467	1.0517	50.3	645.467		Animal Pathogen-Soil Saprotroph
Pezizomycotina	Pseudogymnoascus_sp._BL308.	32069751	39202	1.2224	50.5	776.277		Animal Pathogen-Soil Saprotroph
Pezizomycotina	Pseudogymnoascus_sp._BL549.	26361952	30325	1.15033	51.2	592.285		Animal Pathogen-Soil Saprotroph
Pezizomycotina	Pseudogymnoascus_sp._VKM_F-103.	30795213	40541	1.31647	50.4	804.385		Animal Pathogen-Soil Saprotroph
Pezizomycotina	Pseudogymnoascus_sp._VKM_F-3557.	28299875	24734	0.873997	50.2	492.709		Animal Pathogen-Soil Saprotroph
Pezizomycotina	Pseudogymnoascus_sp._VKM_F-3775.	29491543	21015	0.712577	49	428.878		Animal Pathogen-Soil Saprotroph
Pezizomycotina	Pseudogymnoascus_sp._VKM_F-3808.	28448342	29370	1.0324	50.5	581.584		Animal Pathogen-Soil Saprotroph
Pezizomycotina	Pseudogymnoascus_sp._VKM_F-4246.	26417928	27325	1.03434	51	535.784		Animal Pathogen-Soil Saprotroph
Pezizomycotina	Pseudogymnoascus_sp._VKM_F-4281_FW-2241.	27264342	29685	1.08878	50.6	586.66		Animal Pathogen-Soil Saprotroph
Pezizomycotina	Pseudogymnoascus_sp._VKM_F-4513_FW-928.	27114254	29442	1.08585	50.9	578.428		Animal Pathogen-Soil Saprotroph
Pezizomycotina	Pseudogymnoascus_sp._VKM_F-4514_FW-929.	27686411	27768	1.00295	50.5	549.861		Animal Pathogen-Soil Saprotroph
Pezizomycotina	Pseudogymnoascus_sp._VKM_F-4515_FW-2607.	32653263	34554	1.05821	50.2	688.327		Animal Pathogen-Soil Saprotroph
Pezizomycotina	Pseudogymnoascus_sp._VKM_F-4516_FW-969.	28103962	30747	1.09405	50.4	610.06		Animal Pathogen-Soil Saprotroph
Pezizomycotina	Pseudogymnoascus_sp._VKM_F-4517_FW-2822.	33872648	38156	1.12645	50.2	760.08		Animal Pathogen-Soil Saprotroph
Pezizomycotina	Pseudogymnoascus_sp._VKM_F-4518_FW-2643.	36294133	41387	1.14032	50.2	824.442		Animal Pathogen-Soil Saprotroph
Pezizomycotina	Pseudogymnoascus_sp._VKM_F-4519_FW-2642.	33324134	40346	1.21071	50.2	803.705		Animal Pathogen-Soil Saprotroph
Pezizomycotina	Pseudogymnoascus_sp._VKM_F-4520_FW-2644.	34957245	38343	1.09685	50.4	760.774		Animal Pathogen-Soil Saprotroph
Pezizomycotina	Pseudogymnoascus_sp._WSF_3629.	36006965	43640	1.21199	48.9	892.434		Animal Pathogen-Soil Saprotroph
Pezizomycotina	Pseudogymnoascus_verrucosus.	30571339	41299	1.35091	50.4	819.425		Animal Pathogen-Soil Saprotroph
Pezizomycotina	Pseudohalonectria_lignicola.	42254739	32210	0.762281	55.8	577.24		Undefined Saprotroph
Pezizomycotina	Pseudomassariella_vexata.	45274315	12669	0.279828	50.6	250.375		-
Pezizomycotina	Pseudonectria_foliicola.	29063103	16028	0.55149	54.3	295.175		Undefined Saprotroph
Pezizomycotina	Pseudopyrenochaeta_lycopersici.	63537183	9831	0.154728	47.1	208.726		-
Pezizomycotina	Purpureocillium_lilacinum.	38091111	22966	0.602923	58.6	391.911		Fungal Parasite
Pezizomycotina	Pyrenochaeta_sp._DS3sAY3a.	38989960	20539	0.526777	51.2	401.152		Undefined Saprotroph-Wood Saprotroph
Pezizomycotina	Pyrenochaeta_sp._UM_256.	35951325	8704	0.242105	50.4	172.698		Undefined Saprotroph-Wood Saprotroph
Pezizomycotina	Pyrenophora_seminiperda.	32951707	18325	0.556117	49.9	367.234		Plant Pathogen
Pezizomycotina	Pyrenophora_teres.	56120623	18146	0.323339	45.3	400.574		Plant Pathogen
Pezizomycotina	Pyrenophora_tritici-repentis.	34828157	16660	0.478349	50.9	327.308		Plant Pathogen
Pezizomycotina	Pyricularia_pennisetigena.	48477763	11551	0.238274	47.9	241.148		Plant Pathogen
Pezizomycotina	Pyronema_omphalodes.	50828936	40415	0.795118	47.8	845.502		Undefined Saprotroph
Pezizomycotina	Rachicladosporium_sp._CCFEE_5018.	45349062	22220	0.489977	55	404		-
Pezizomycotina	Raffaelea_albimanens.	39526742	21062	0.532854	53.3	395.159		Undefined Saprotroph
Pezizomycotina	Raffaelea_ambrosiae.	41300263	29005	0.702296	55.5	522.613		Undefined Saprotroph
Pezizomycotina	Raffaelea_arxii.	37295427	15234	0.408468	50.5	301.663		Undefined Saprotroph
Pezizomycotina	Raffaelea_lauricola.	35097129	19421	0.55335	55.3	351.193		Undefined Saprotroph
Pezizomycotina	Raffaelea_quercivora.	26743488	15860	0.593042	57	278.246		Undefined Saprotroph
Pezizomycotina	Raffaelea_quercus-mongolicae.	27348176	11655	0.426171	54.2	215.037		Undefined Saprotroph
Pezizomycotina	Raffaelea_sp._RL272.	36455887	29775	0.816741	57.5	517.826		Undefined Saprotroph
Pezizomycotina	Raffaelea_sulphurea.	24291319	20402	0.839889	59	345.797		Undefined Saprotroph
Pezizomycotina	Ramalina_intermedia.	26597467	22525	0.846885	51.9	434.008		Lichenized
Pezizomycotina	Ramalina_peruviana.	27485543	21355	0.776954	50.7	421.203		Lichenized
Pezizomycotina	Ramichloridium_luteum.	28508161	7021	0.24628	54.8	128.12		Plant Pathogen
Pezizomycotina	Ramularia_collo-cygni.	32667666	8283	0.253553	51	162.412		Plant Pathogen
Pezizomycotina	Ramularia_endophylla.	42203526	7570	0.179369	49.1	154.175		Plant Pathogen
Pezizomycotina	Rasamsonia_emersonii.	28685100	6122	0.213421	50.6	120.988		Undefined Saprotroph
Pezizomycotina	Reticulascus_tulasneorum.	43407785	14865	0.34245	50.8	292.618		-
Pezizomycotina	Rhinocladiella_mackenziei.	33098400	6410	0.193665	50.4	127.183		Undefined Saprotroph-Wood Saprotroph
Pezizomycotina	Rhynchosporium_agropyri.	53201910	12144	0.228262	43.6	278.532		Plant Pathogen
Pezizomycotina	Rhynchosporium_commune.	56354841	12396	0.219963	42.6	290.986		Plant Pathogen
Pezizomycotina	Rhynchosporium_secalis.	50309026	6122	0.121688	50.6	120.988		Plant Pathogen
Pezizomycotina	Rhytidhysteron_rufulum.	40738637	26429	0.648745	47.9	551.754		Undefined Saprotroph
Pezizomycotina	Rosellinia_necatrix.	44835120	26087	0.581843	50.1	520.699		Undefined Saprotroph
Pezizomycotina	Rutstroemia_sp._NJR-2017a_BBW.	42451804	30903	0.727955	45	686.733		Plant Saprotroph
Pezizomycotina	Rutstroemia_sp._NJR-2017a_BVV2.	43951113	30316	0.689766	45.4	667.753		Plant Saprotroph
Pezizomycotina	Rutstroemia_sp._NJR-2017a_WRK4.	42852953	31064	0.724898	45.6	681.228		Plant Saprotroph
Pezizomycotina	Rutstroemia_sydowiana.	53954231	22132	0.4102	43.1	513.503		Plant Saprotroph
Pezizomycotina	Sarocladium_oryzae.	32813693	16585	0.505429	53.3	311.163		Undefined Saprotroph
Pezizomycotina	Sarocladium_strictum.	34271941	13117	0.382733	51.3	255.692		Undefined Saprotroph
Pezizomycotina	Scedosporium_apiospermum.	44795201	25150	0.561444	49.9	504.008		Undefined Saprotroph
Pezizomycotina	Scedosporium_aurantiacum.	40550592	24142	0.595355	49.2	490.691		Undefined Saprotroph
Pezizomycotina	Scedosporium_boydii.	43916891	25706	0.585333	50.7	507.022		Undefined Saprotroph
Pezizomycotina	Scedosporium_dehoogii.	41759235	26574	0.636362	50.8	523.11		Undefined Saprotroph
Pezizomycotina	Sclerotinia_borealis.	40081562	26333	0.656985	41.9	628.473		Plant Pathogen
Pezizomycotina	Sclerotinia_glacialis.	41673001	16080	0.385861	39.9	403.008		Plant Pathogen
Pezizomycotina	Sclerotinia_sclerotiorum.	39394038	16270	0.413007	41.6	391.106		Plant Pathogen
Pezizomycotina	Scytalidium_lignicola.	48393417	7827	0.161737	41.7	187.698		Wood Saprotroph
Pezizomycotina	Shiraia_sp._slf14.	32494297	16519	0.508366	48	344.146		-
Pezizomycotina	Sordaria_macrospora.	39060934	25450	0.651546	52.1	488.484		Dung Saprotroph
Pezizomycotina	Sphaceloma_murrayae.	20986784	16577	0.789878	54.5	304.165		Plant Pathogen
Pezizomycotina	Sphaerulina_musiva.	29727094	12238	0.411678	51.1	239.491		Lichenized
Pezizomycotina	Sphaerulina_populicola.	33661446	11497	0.341548	50.3	228.569		Lichenized
Pezizomycotina	Sporothrix_brasiliensis.	33622019	12352	0.367378	54.7	225.814		Animal Pathogen-Endophyte-Plant Saprotroph-Soil Saprotroph
Pezizomycotina	Sporothrix_globosa.	33894278	11949	0.352537	54.4	219.651		Animal Pathogen-Endophyte-Plant Saprotroph-Soil Saprotroph
Pezizomycotina	Sporothrix_insectorum.	35163195	14965	0.425587	53.9	277.644		Animal Pathogen-Endophyte-Plant Saprotroph-Soil Saprotroph
Pezizomycotina	Sporothrix_pallida.	38339272	13838	0.360935	52.8	262.083		Animal Pathogen-Endophyte-Plant Saprotroph-Soil Saprotroph
Pezizomycotina	Sporothrix_schenckii.	33089995	11808	0.356845	54.9	215.082		Animal Pathogen-Endophyte-Plant Saprotroph-Soil Saprotroph
Pezizomycotina	Stachybotrys_chartarum.	41658896	15567	0.373678	51.4	302.86		Wood Saprotroph
Pezizomycotina	Stachybotrys_chlorohalonata.	35151477	14455	0.41122	53.4	270.693		Wood Saprotroph
Pezizomycotina	Stagonospora_sp._SRC1lsM3a.	36538922	10128	0.277184	51.8	195.521		Plant Pathogen
Pezizomycotina	Stagonosporopsis_tanaceti.	41916494	17945	0.428113	52.3	343.117		Plant Pathogen
Pezizomycotina	Stemphylium_lycopersici.	34652648	15451	0.445882	51.4	300.603		Plant Pathogen
Pezizomycotina	Stenocarpella_maydis.	55496349	32603	0.58748	51.2	636.777		Plant Pathogen
Pezizomycotina	Symbiotaphrina_buchneri.	24028287	7267	0.302435	51.7	140.561		Animal Endosymbiont
Pezizomycotina	Talaromyces_adpressus.	36618412	4799	0.131054	46.2	103.874		Undefined Saprotroph
Pezizomycotina	Talaromyces_amestolkiae.	34163755	3650	0.106838	46.5	78.4946		Undefined Saprotroph
Pezizomycotina	Talaromyces_atroroseus.	31249059	3707	0.118628	44.3	83.6795		Undefined Saprotroph
Pezizomycotina	Talaromyces_borbonicus.	27391358	2103	0.076776	46.1	45.6182		Undefined Saprotroph
Pezizomycotina	Talaromyces_cellulolyticus.	36864529	4791	0.129962	46.6	102.811		Undefined Saprotroph
Pezizomycotina	Talaromyces_islandicus.	35164120	4811	0.136816	46.2	104.134		Undefined Saprotroph
Pezizomycotina	Talaromyces_leycettanus.	26371174	4101	0.155511	49.7	82.5151		Undefined Saprotroph
Pezizomycotina	Talaromyces_marneffei.	28708865	4342	0.151242	46.7	92.9764		Undefined Saprotroph
Pezizomycotina	Talaromyces_piceae.	26897426	4397	0.163473	49.2	89.3699		Undefined Saprotroph
Pezizomycotina	Talaromyces_pinophilus.	35333464	4817	0.13633	47	102.489		Undefined Saprotroph
Pezizomycotina	Talaromyces_purpureogenus.	39446273	13980	0.354406	48.7	287.064		Undefined Saprotroph
Pezizomycotina	Talaromyces_stipitatus.	36223763	4059	0.112054	46.1	88.0477		Undefined Saprotroph
Pezizomycotina	Talaromyces_verruculosus.	38152679	5033	0.131917	46.2	108.939		Undefined Saprotroph
Pezizomycotina	Talaromyces_wortmannii.	39198762	5108	0.13031	44.6	114.529		Undefined Saprotroph
Pezizomycotina	Thermoascus_crustaceus.	32043702	11141	0.347681	50.2	221.932		Undefined Saprotroph
Pezizomycotina	Thermomyces_lanuginosus.	19422485	3064	0.157755	52.2	58.6973		Endophyte-Plant Pathogen
Pezizomycotina	Thermothelomyces_thermophila.	39229097	24602	0.627137	51.5	477.709		-
Pezizomycotina	Thielavia_terrestris.	37374112	29588	0.791671	54.7	540.914		Dung Saprotroph-Undefined Saprotroph
Pezizomycotina	Thielaviopsis_ethacetica.	29845841	13273	0.444719	51.1	259.746		Wood Saprotroph
Pezizomycotina	Thielaviopsis_euricoi.	30008299	8585	0.286088	49.1	174.847		Wood Saprotroph
Pezizomycotina	Thielaviopsis_musarum.	28824968	9946	0.345048	49.2	202.154		Wood Saprotroph
Pezizomycotina	Thielaviopsis_punctulata.	28217745	10002	0.354458	48.4	206.653		Wood Saprotroph
Pezizomycotina	Tolypocladium_capitatum.	23438688	13444	0.573582	59.7	225.193		Animal Pathogen-Clavicipitaceous Endophyte-Fungal Parasite
Pezizomycotina	Tolypocladium_inflatum.	30612740	16754	0.547288	58	288.862		Animal Pathogen-Clavicipitaceous Endophyte-Fungal Parasite
Pezizomycotina	Tolypocladium_ophioglossoides.	31653758	14125	0.446235	57.3	246.51		Animal Pathogen-Clavicipitaceous Endophyte-Fungal Parasite
Pezizomycotina	Tolypocladium_paradoxum.	28099931	13220	0.470464	58.1	227.539		Animal Pathogen-Clavicipitaceous Endophyte-Fungal Parasite
Pezizomycotina	Tolypocladium_sp._Salcha_MEA-2.	31222909	17060	0.546394	57.9	294.646		Animal Pathogen-Clavicipitaceous Endophyte-Fungal Parasite
Pezizomycotina	Tolypocladium_sp._Sup5_PDA-1.	38388914	17722	0.461644	56	316.464		Animal Pathogen-Clavicipitaceous Endophyte-Fungal Parasite
Pezizomycotina	Torrubiella_hemipterigena.	28835230	6619	0.229546	50.6	130.81		Animal Pathogen
Pezizomycotina	Trichoderma_arundinaceum.	37480557	10108	0.269686	50	202.16		Endophyte-Epiphyt-Fungal Parasite-Plant Pathogen-Wood Saprotroph
Pezizomycotina	Trichoderma_asperellum.	37983307	8015	0.211014	47.3	169.45		Endophyte
Pezizomycotina	Trichoderma_atroviride.	36407703	7993	0.219541	49.9	160.18		Endophyte
Pezizomycotina	Trichoderma_brevicompactum.	37660298	11239	0.298431	49.5	227.051		Endophyte-Epiphyt-Fungal Parasite-Plant Pathogen-Wood Saprotroph
Pezizomycotina	Trichoderma_citrinoviride.	33700320	16569	0.491657	52.4	316.202		Endophyte-Epiphyt-Fungal Parasite-Plant Pathogen-Wood Saprotroph
Pezizomycotina	Trichoderma_gamsii.	39000137	7317	0.187615	48.5	150.866		Endophyte
Pezizomycotina	Trichoderma_guizhouense.	38814836	9693	0.249724	49.6	195.423		Endophyte-Epiphyt-Fungal Parasite-Plant Pathogen-Wood Saprotroph
Pezizomycotina	Trichoderma_hamatum.	38984790	7504	0.192485	48.5	154.722		Endophyte-Epiphyt-Fungal Parasite-Plant Pathogen-Wood Saprotroph
Pezizomycotina	Trichoderma_harzianum.	41558493	10028	0.241298	47.6	210.672		Endophyte-Epiphyt-Fungal Parasite-Plant Pathogen-Wood Saprotroph
Pezizomycotina	Trichoderma_koningii.	32728183	16665	0.509194	53.1	313.842		Endophyte-Plant Pathogen
Pezizomycotina	Trichoderma_koningiopsis.	37052714	6535	0.17637	48.8	133.914		Endophyte-Epiphyt-Fungal Parasite-Plant Pathogen-Wood Saprotroph
Pezizomycotina	Trichoderma_longibrachiatum.	32657507	15340	0.469724	53	289.434		Endophyte-Plant Pathogen
Pezizomycotina	Trichoderma_parareesei.	32657507	17587	0.538529	53.8	326.896		Endophyte-Epiphyt-Fungal Parasite-Plant Pathogen-Wood Saprotroph
Pezizomycotina	Trichoderma_pleuroti.	38831095	14138	0.36409	49.6	285.04		Endophyte-Epiphyt-Fungal Parasite-Plant Pathogen-Wood Saprotroph
Pezizomycotina	Trichoderma_reesei.	35359546	18257	0.516325	51.1	357.28		Endophyte-Epiphyt-Fungal Parasite-Plant Pathogen-Wood Saprotroph
Pezizomycotina	Trichoderma_virens.	42573653	10315	0.242286	48.4	213.12		Endophyte
Pezizomycotina	Trichophyton_benhamiae.	22510364	5551	0.246598	48.7	113.984		Undefined Saprotroph
Pezizomycotina	Trichophyton_equinum.	24473517	5524	0.225713	47.4	116.54		Undefined Saprotroph
Pezizomycotina	Trichophyton_interdigitale.	23409548	5585	0.238578	48.5	115.155		Undefined Saprotroph
Pezizomycotina	Trichophyton_mentagrophytes.	26058858	6317	0.242413	48.1	131.331		Undefined Saprotroph
Pezizomycotina	Trichophyton_rubrum.	22582596	5308	0.235048	48.3	109.896		Undefined Saprotroph
Pezizomycotina	Trichophyton_soudanense.	23190173	5178	0.223284	47.5	109.011		Undefined Saprotroph
Pezizomycotina	Trichophyton_tonsurans.	23287993	5547	0.238191	48.1	115.322		Undefined Saprotroph
Pezizomycotina	Trichophyton_verrucosum.	22875809	5434	0.237544	48.2	112.739		Undefined Saprotroph
Pezizomycotina	Trichophyton_violaceum.	23685334	5253	0.221783	47.2	111.292		Undefined Saprotroph
Pezizomycotina	Trichothecium_ovalisporum.	32713180	15020	0.459142	49.7	302.213		Plant Pathogen
Pezizomycotina	Trichothecium_roseum.	34680933	30594	0.882156	52.5	582.743		Plant Pathogen
Pezizomycotina	Trichothecium_sympodiale.	34680933	15257	0.439925	49.4	308.846		Plant Pathogen
Pezizomycotina	Tuber_borchii.	98491259	94935	0.963893	46.4	2046.01		Ectomycorrhizal
Pezizomycotina	Tuber_calosporum.	176685286	101410	0.573958	45.1	2248.56		Ectomycorrhizal
Pezizomycotina	Tuber_magnatum.	195308783	89558	0.458546	46.7	1917.73		Ectomycorrhizal
Pezizomycotina	Tuber_melanosporum.	126546620	78626	0.62132	44.9	1751.14		Ectomycorrhizal
Pezizomycotina	Tuber_umbilicatum.	86733002	87275	1.00625	47.6	1833.51		Ectomycorrhizal
Pezizomycotina	Umbilicaria_muehlenbergii.	35248435	30577	0.867471	47.1	649.193		Lichenized
Pezizomycotina	Umbilicaria_pustulata.	40162579	36020	0.896855	51.3	702.144		Lichenized
Pezizomycotina	Uncinocarpus_reesii.	22633480	5317	0.234917	48.7	109.179		Undefined Saprotroph
Pezizomycotina	Ustilaginoidea_virens.	39494578	23211	0.587701	51.7	448.956		Clavicipitaceous Endophyte-Plant Pathogen
Pezizomycotina	Valsa_mali.	45315226	22827	0.503738	49.3	463.022		Plant Pathogen
Pezizomycotina	Venturia_carpophila.	37442951	13039	0.348236	47.4	275.084		Plant Pathogen
Pezizomycotina	Venturia_effusa.	41107926	12403	0.301718	48	258.396		Plant Pathogen
Pezizomycotina	Venturia_inaequalis.	73236199	22177	0.302815	42.8	518.154		Plant Pathogen
Pezizomycotina	Venturia_pyrina.	41783081	15018	0.359428	47.5	316.168		Plant Pathogen
Pezizomycotina	Verruconis_gallopava.	32222565	5606	0.173977	49.1	114.175		-
Pezizomycotina	Verticillium_albo-atrum.	36926421	31559	0.854646	56.5	558.566		Endophyte-Fungal Parasite-Plant Pathogen
Pezizomycotina	Verticillium_alfalfae.	33050585	22444	0.67908	55.4	405.126		Endophyte-Fungal Parasite-Plant Pathogen
Pezizomycotina	Verticillium_dahliae.	32386641	20964	0.647304	55.8	375.699		Endophyte-Fungal Parasite-Plant Pathogen
Pezizomycotina	Verticillium_isaacii.	36155601	32036	0.886059	57.5	557.148		Endophyte-Fungal Parasite-Plant Pathogen
Pezizomycotina	Verticillium_klebahnii.	36537905	32588	0.891896	57.6	565.764		Endophyte-Fungal Parasite-Plant Pathogen
Pezizomycotina	Verticillium_longisporum.	103998102	46033	0.442633	55.9	823.488		Endophyte-Fungal Parasite-Plant Pathogen
Pezizomycotina	Verticillium_nonalfalfae.	34650725	23063	0.665585	55.4	416.3		Endophyte-Fungal Parasite-Plant Pathogen
Pezizomycotina	Verticillium_nubilum.	38403401	24245	0.631324	53.7	451.49		Endophyte-Fungal Parasite-Plant Pathogen
Pezizomycotina	Verticillium_tricorpus.	35562736	31912	0.897344	57.5	554.991		Endophyte-Fungal Parasite-Plant Pathogen
Pezizomycotina	Verticillium_zaregamsianum.	37600951	33150	0.881627	57.5	576.522		Endophyte-Fungal Parasite-Plant Pathogen
Pezizomycotina	Xeromyces_bisporus.	22373148	9794	0.437757	49.6	197.46		Undefined Saprotroph
Pezizomycotina	Xylaria_longipes.	43822732	9886	0.225591	48.5	203.835		Endophyte-Undefined Saprotroph-Wood Saprotroph
Pezizomycotina	Xylaria_polymorpha.	44151254	12445	0.281872	48.5	256.598		Endophyte-Undefined Saprotroph-Wood Saprotroph
Pezizomycotina	Xylaria_sp._JS573.	41405221	22473	0.542758	52.7	426.433		Endophyte-Undefined Saprotroph-Wood Saprotroph
Pezizomycotina	Xylaria_sp._MSU_SB201401.	58047968	12170	0.209654	43.3	281.062		Endophyte-Undefined Saprotroph-Wood Saprotroph
Pezizomycotina	Xylona_heveae.	24644826	5747	0.233193	48.1	119.48		Endophyte
Pezizomycotina	Zasmidium_angulare.	38400436	8006	0.208487	51.9	154.258		Undefined Saprotroph
Pezizomycotina	Zasmidium_citri-griseum.	45593027	14661	0.321562	51	287.471		Undefined Saprotroph
Pezizomycotina	Zymoseptoria_ardabiliae.	35223630	14200	0.403138	53	267.925		-
Pezizomycotina	Zymoseptoria_brevis.	37200627	11828	0.317952	51.3	230.565		-
Pezizomycotina	Zymoseptoria_passerinii.	29278838	13626	0.465387	53.6	254.216		-
Pezizomycotina	Zymoseptoria_pseudotritici.	37613352	12516	0.332754	52.3	239.312		-
Pezizomycotina	Zymoseptoria_tritici.	39822817	13041	0.327476	51.7	252.244		-
			17021.3	0.43651	49.6315	344.292
		Size	PQS	PQS/1000bp	GC	PQS/GC
Agaricomycotina	Agaricus bisporus var bisporus	30233745	8702	0.287824	46.5	187.14
Agaricomycotina	Agaricus bisporus var burnettii	32614401	9551	0.292846	46.6	204.957
Agaricomycotina	Amanita muscaria	40699759	6428	0.157937	47.5	135.326
Agaricomycotina	Amanita thiersii	33689220	13455	0.399386	45.3	297.02
Agaricomycotina	Armillaria cepistipes	75828441	12691	0.167365	47.7	266.059
Agaricomycotina	Armillaria gallica	85336812	12888	0.151025	47.4	271.899
Agaricomycotina	Armillaria mellea	79545241	15635	0.196555	47.3	330.55
Agaricomycotina	Armillaria solidipes	58009494	9633	0.166059	48.4	199.029
Agaricomycotina	Armillaria ostoyae	60106801	12068	0.200776	48.3	249.855
Agaricomycotina	Auriculariopsis ampla	49873921	37799	0.757891	57.1	661.979
Agaricomycotina	Auricularia subglabra	76853599	22861	0.297462	58.6	390.119
Agaricomycotina	Bjerkandera adusta	42730300	18754	0.438892	54.8	342.226
Agaricomycotina	Botryobasidium botryosum	46674321	32539	0.69715	52.4	620.973
Agaricomycotina	Calocera cornea	33244933	39798	1.19711	57	698.211
Agaricomycotina	Calocera viscosa	29097227	28607	0.983152	56.4	507.216
Agaricomycotina	Ceriporiopsis subvermispora	38969816	11657	0.299129	53.8	216.673
Agaricomycotina	Coniophora olivacea	39071688	16999	0.435072	52.8	321.951
Agaricomycotina	Coniophora puteana	42968544	19372	0.450841	52.4	369.695
Agaricomycotina	Coprinellus marcescibilis	38912666	12926	0.33218	49.7	260.08
Agaricomycotina	Coprinellus micaceus	77386123	64247	0.830213	53.7	1196.41
Agaricomycotina	Coprinopsis cinerea	34118803	17177	0.503447	51.6	332.888
Agaricomycotina	Coprinopsis cinerea	36294355	18473	0.508977	51.7	357.311
Agaricomycotina	Crucibulum laeve	44728771	11372	0.254244	45.4	250.485
Agaricomycotina	Cylindrobasidium torrendii	31574086	6000	0.190029	51.9	115.607
Agaricomycotina	Dacryopinax primogenitus	29503487	21850	0.74059	52.2	418.582
Agaricomycotina	Daedalea quercina	32736329	11253	0.343747	54.9	204.973
Agaricomycotina	Dendrothele bispora	130650616	23850	0.182548	44.4	537.162
Agaricomycotina	Dentipellis sp.	36706823	32834	0.894493	55.4	592.671
Agaricomycotina	Dichomitus squalens	42748430	20871	0.488228	55.6	375.378
Agaricomycotina	Dichomitus squalens	36868345	18643	0.505664	55.7	334.704
Agaricomycotina	Dichomitus squalens	39597219	20140	0.508622	55.6	362.23
Agaricomycotina	Dichomitus squalens	39319619	19833	0.504405	55.6	356.709
Agaricomycotina	Exidia glandulosa	78171509	16621	0.212622	56.7	293.139
Agaricomycotina	Fibroporia radiculosa	28378039	8481	0.298858	51.2	165.645
Agaricomycotina	Fibulorhizoctonia sp.	95125689	45477	0.478073	51.7	879.632
Agaricomycotina	Fistulina hepatica	33847808	4608	0.136139	50.2	91.7928
Agaricomycotina	Fomitopsis pinicola	41614358	15692	0.377081	55.7	281.724
Agaricomycotina	Galerina marginata	59418196	19006	0.319868	48	395.958
Agaricomycotina	Ganoderma sp.	39522573	31139	0.787879	55.7	559.048
Agaricomycotina	Gloeophylllum trabeum	37181821	16991	0.456971	53.2	319.38
Agaricomycotina	Gymnopus androsaceus	89149538	13703	0.153708	45.1	303.836
Agaricomycotina	Hebeloma cylindrosporum	38226047	10698	0.279862	48.4	221.033
Agaricomycotina	Heliocybe sulcata	31948515	11918	0.373038	53	224.868
Agaricomycotina	Heterobasidion annosum	33649967	24521	0.728708	52.2	469.751
Agaricomycotina	Hydnomerulius pinastri	38278792	16372	0.427704	50.8	322.283
Agaricomycotina	Hypholoma sublateritium	48031814	19275	0.401297	51	377.941
Agaricomycotina	Jaapia argillacea	45045919	29074	0.64543	49.8	583.815
Agaricomycotina	Kockovaella imperatae	17465713	4766	0.272877	52.2	91.3027
Agaricomycotina	Laccaria amethystina	52581404	26624	0.506339	46.6	571.33
Agaricomycotina	Laccaria bicolor	60707050	30898	0.508969	46.9	658.806
Agaricomycotina	Laetiporus sulphureus var sulphureus	39916888	7978	0.199865	51.5	154.913
Agaricomycotina	Lentinula edodes	46106741	9576	0.207692	46.1	207.722
Agaricomycotina	Lentinula edodes	41825817	7696	0.184001	46.1	166.941
Agaricomycotina	Lentinus tigrinus	39878053	20322	0.509604	56.1	362.246
Agaricomycotina	Leucoagaricus gongylophorus	101584475	4772	0.0469757	35.1	135.954
Agaricomycotina	Peniophora spp	48435708	13051	0.26945	54.3	240.35
Agaricomycotina	Moniliophthora perniciosa	18411357	3633	0.197324	47.9	75.8455
Agaricomycotina	Neolentinus lepideus	35640188	11834	0.332041	50.9	232.495
Agaricomycotina	Obba rivulosa	34037596	10679	0.313741	53.6	199.235
Agaricomycotina	Omphalotus olearius	28145093	5076	0.180351	47.4	107.089
Agaricomycotina	Paxillus involutus	58301126	16233	0.278434	50.2	323.367
Agaricomycotina	Paxillus adelphus	64458135	26319	0.408312	48.1	547.173
Agaricomycotina	Phanerochaete carnosa	46293355	8281	0.178881	53.1	155.951
Agaricomycotina	Phanerochaete chrysosporium	35149519	10773	0.306491	56.8	189.665
Agaricomycotina	Phlebia brevispora	49963746	11025	0.22066	52	212.019
Agaricomycotina	Phlebia centifuga	34848156	6753	0.193784	48.9	138.098
Agaricomycotina	Phlebiopsis gigantea	30143925	10523	0.349092	54.8	192.026
Agaricomycotina	Phlebia radiata	40407200	19255	0.476524	53.3	361.257
Agaricomycotina	Piloderma olivaceum	59326866	16089	0.271192	46.3	347.495
Agaricomycotina	Piriformospora indica	24979981	3164	0.126661	50.7	62.4063
Agaricomycotina	Pisolithus microcarpus	53027657	14908	0.281136	49	304.245
Agaricomycotina	Pisolithus tinctorius	71007534	21842	0.307601	48.9	446.667
Agaricomycotina	Pleurotus ostreatus	35630309	13417	0.376561	50.9	263.595
Agaricomycotina	Pleurotus ostreatus	34343005	14855	0.432548	50.9	291.847
Agaricomycotina	Plicaturopsis crispa	34498416	16103	0.466775	53.7	299.87
Agaricomycotina	Pluteus cervinus	52193021	16029	0.30711	48.8	328.463
Agaricomycotina	Polyporus brumalis	45718511	20794	0.454827	57.1	364.168
Agaricomycotina	Polyporus arcularius	43452342	19607	0.45123	57	343.982
Agaricomycotina	Postia placenta	42453726	13297	0.313212	53.8	247.156
Agaricomycotina	Postia placenta	90927236	21904	0.240896	53.8	407.138
Agaricomycotina	Psilocybe cubensis	41302601	11518	0.278869	46	250.391
Agaricomycotina	Psilocybe serbica	61285081	16726	0.272921	45.8	365.197
Agaricomycotina	Pterula gracilis	34769099	24007	0.690469	52.6	456.407
Agaricomycotina	Punctularia strigosozonata	34171901	13875	0.406035	55.2	251.359
Agaricomycotina	Pycnoporus cinnabarinus	33670027	14213	0.422126	55.7	255.171
Agaricomycotina	Pycnoporus coccineus	32757930	17262	0.526956	56.6	304.982
Agaricomycotina	Pycnoporus sanguineus	36037304	16945	0.470207	56.6	299.382
Agaricomycotina	Pycnoporus puniceus	30261980	12186	0.402683	55.9	217.996
Agaricomycotina	Rhizopogon vesiculosus	43809644	7776	0.177495	47.9	162.338
Agaricomycotina	Rhizopogon vinicolor	36102320	6497	0.179961	48.2	134.793
Agaricomycotina	Rhizoctonia solani	47658641	12181	0.255588	48.1	253.243
Agaricomycotina	Rickenella fibula	59345457	15990	0.269439	48.7	328.337
Agaricomycotina	Peniophora spp	46030792	11993	0.260543	54.3	220.866
Agaricomycotina	Rickenella mellea	45069463	12071	0.267831	49	246.347
Agaricomycotina	Rigidoporus microsporus	42090139	11941	0.283701	46.4	257.349
Agaricomycotina	Schizophyllum commune	38670379	33986	0.878864	57.5	591.061
Agaricomycotina	Schizopora paradoxa	44406206	10384	0.233841	49.4	210.202
Agaricomycotina	Scleroderma citrinum	56144862	20739	0.369384	48.6	426.728
Agaricomycotina	Sebacina vermifera	38094242	7424	0.194885	48.9	151.82
Agaricomycotina	Serpula himantioides	45978785	7884	0.17147	44.5	177.169
Agaricomycotina	Serpula lacrymans	42734799	9309	0.217832	45.3	205.497
Agaricomycotina	Serpula lacrymans	47042600	9294	0.197566	45.3	205.166
Agaricomycotina	Sistotremastrum niveocremeum	35361098	10361	0.293006	49.2	210.589
Agaricomycotina	Sistotremastrum suecicum	33857913	9783	0.288943	49.3	198.438
Agaricomycotina	Sphaerobolus stellatus	176372157	30275	0.171654	44.4	681.869
Agaricomycotina	Stereum hirsutum	46511623	29347	0.630961	51.3	572.066
Agaricomycotina	Suillus brevipes	52027859	9241	0.177616	48.1	192.121
Agaricomycotina	Suillus luteus	44486502	8116	0.182437	48	169.083
Agaricomycotina	Trametes pubescens	39759818	25033	0.629605	57.5	435.357
Agaricomycotina	Trametes versicolor	44794008	28786	0.642631	57.7	498.891
Agaricomycotina	Naematelia encephela	19786307	5883	0.297327	49.3	119.331
Agaricomycotina	Tremella mesenterica	28639919	14402	0.502865	46.7	308.394
Agaricomycotina	Trichosporon asahii	24271268	17341	0.714466	59.6	290.956
Agaricomycotina	Trichosporon asahii	25267041	18213	0.72082	59.5	306.101
Agaricomycotina	Trichosporon oleaginosus	19835558	24457	1.23299	60.8	402.253
Agaricomycotina	Tulasnella calospora	62392858	21469	0.344094	51.4	417.685
Agaricomycotina	Volvariella volvacea	35720033	15197	0.425448	48.8	311.414
Agaricomycotina	Wolfiporia cocos	50483556	13434	0.266106	52.2	257.356
Agaricomycotina	Cryptococcus depauperatus	15656276	1314	0.083928	44.8	29.3304
Agaricomycotina	Cryptococcus gattii MF39	17886378	8373	0.468122	47.9	174.802
Agaricomycotina	Cryptococcus gattii VGI	18374760	8680	0.472387	47.9	181.211
Agaricomycotina	Cryptococcus gattii VGII	17566680	8188	0.46611	47.8	171.297
Agaricomycotina	Cryptococcus gattii VGIII	17438253	8553	0.490473	48	178.188
Agaricomycotina	Cryptococcus gattii VGIV	17649378	8281	0.469195	48	172.521
Agaricomycotina	Cryptococcus sp. JCM24511	28180937	34871	1.2374	59.1	590.034
Agaricomycotina	Cryptococcus curvatus	19908169	24334	1.22231	60.7	400.89
Agaricomycotina	Cryptococcus terricola	23185503	21215	0.915011	50.9	416.798
Agaricomycotina	Cryptococcus neoformans var neoformans JEC21	19051922	10327	0.542	48.54	212.752
Agaricomycotina	Cryptococcus neoformans var grubii H99	18874889	10175	0.539076	48.2	211.1
Agaricomycotina	Cryptococcus floricola DSM27421	21743217	33062	1.64	53.48	618.212
Agaricomycotina	Cryptococcus amylolentus CBS6039	20254996	31463	1.5518	53.4	589.195
Agaricomycotina	Cryptococcus wingfieldii 32935	20871786	32935	1.582	53.4	616.76
			16650.5	0.433649	51.1486	321.163
		Size	PQS	PQS/1000bp	GC	PQS/GC
Pucciniomycotina	Cronartium quercuum	76567842	13725	0.179253	41.1	333.942
Pucciniomycotina	Leucosporidiella creatinivora	26329764	47292	1.79614	58.6	807.031
Pucciniomycotina	Melampsoria lini	189516653	14225	0.0750594	40.9	347.8
Pucciniomycotina	Microbotryum lychnidis-dioicae	26138885	17878	0.683962	55.4	322.708
Pucciniomycotina	Mixia osmundae	13634488	433	0.0317577	55.5	7.8018
Pucciniomycotina	Puccinia graminis f. sp tritici 21-0 haplotype A	88783524	36574	0.411946	43.6	838.853
Pucciniomycotina	Puccinia graminis f. sp tritici 21-0 haplotype B	89387476	35347	0.395436	43.4	814.447
Pucciniomycotina	Puccinia graminis f. sp tritici Ug99 haplotype A	91841532	37841	0.412025	43.6	867.913
Pucciniomycotina	Puccinia graminis f. sp tritici Ug99 haplotype C	86818685	34944	0.402494	43.5	803.31
Pucciniomycotina	Puccinia striiformis f sp tritici	64782816	17803	0.274811	44.4	400.968
Pucciniomycotina	Puccinia triticina	135344771	54958	0.406059	46.7	1176.83
Pucciniomycotina	Puccinia coronata avenae	166280221	67200	0.404137	44.7	1503.36
Pucciniomycotina	Puccinia coronata avenae	150467806	61517	0.408838	44.8	1373.15
Pucciniomycotina	Puccinia graminis f sp. Tritici	88644628	28701	0.323776	43.4	661.313
Pucciniomycotina	Puccinia graminis f sp. Tritici	117311690	24455	0.208462	44.4	550.788
Pucciniomycotina	Puccinia striiformis f sp tritici	156834097	49713	0.316978	44.4	1119.66
Pucciniomycotina	rhodotorula graminis	21013998	36778	1.75017	67.8	542.448
Pucciniomycotina	Cystobasidium minutum	20824934	999	0.0479713	50.2	19.9004
Pucciniomycotina	rhodotorula sp	19393393	9036	0.465932	60.6	149.109
Pucciniomycotina	Rhodosporidium toruloides	21148033	22904	1.08303	61.8	370.615
Pucciniomycotina	Rhodosporidium toruloides	20811117	24109	1.15847	61.7	390.746
Pucciniomycotina	Rhodosporidium toruloides	20683845	24105	1.1654	61.8	390.049
Pucciniomycotina	Rhodosporidium toruloides	20452897	23877	1.16741	61.8	386.359
Pucciniomycotina	Rhodosporidium toruloides	20223942	22022	1.08891	62	355.194
			29434.8	0.610768	51.0875	605.595
		Size	PQS	PQS/1000bp	GC	PQS/GC
Ustilagomycotina	Acaromyces ingoldii	19330111	5166	0.267251	57.4	90
Ustilagomycotina	Ceraceosorus guamensis	24148100	6686	0.276875	56	119.393
Ustilagomycotina	Jaminaea sp.	16615586	13062	0.786129	59.4	219.899
Ustilagomycotina	Malassezia globosoa	8958118	936	0.104486	52.1	17.9655
Ustilagomycotina	Malassezia sympodialis	7669689	851	0.110956	59.1	14.3993
Ustilagomycotina	Malassezia caprae	7580816	757	0.0998573	59.8	12.6589
Ustilagomycotina	Malassezia cuniculi	7459907	1472	0.197321	59	24.9492
Ustilagomycotina	Malassezia equina	7658883	950	0.124039	58	16.3793
Ustilagomycotina	Malassezia yamatoensis	8106837	293	0.0361423	49.7	5.89537
Ustilagomycotina	Malassezia obtusa	7842882	977	0.124572	62.2	15.7074
Ustilagomycotina	Malassezia pachydermatis	8150648	811	0.0995013	55.1	14.7187
Ustilagomycotina	Malassezia dermatis	7551239	853	0.112962	59.1	14.4332
Ustilagomycotina	Malassezia japonica	8364631	1936	0.231451	62.4	31.0256
Ustilagomycotina	Malassezia nana	7579486	1085	0.14315	58.1	18.6747
Ustilagomycotina	Malassezia vespertilionis	7581597	701	0.0924607	56.6	12.3852
Ustilagomycotina	Malassezia restricta	7369627	718	0.0974269	55.7	12.8905
Ustilagomycotina	Malassezia sp.	6457454	617	0.0955485	56.1	10.9982
Ustilagomycotina	Malassezia furfur	8311773	1832	0.22041	64.9	28.228
Ustilagomycotina	Malassezia slooffiae	8932160	1356	0.151811	66	20.5455
Ustilagomycotina	Meira miltonrushii	17383515	623	0.0358386	43.1	14.4548
Ustilagomycotina	Moesziomyces aphidis	17921702	7634	0.425964	61.2	124.739
Ustilagomycotina	Pseudozyma antartica	18065590	7670	0.424564	61.1	125.532
Ustilagomycotina	Pseudomicrostroma glucosiphilum	17184282	11116	0.64687	56.4	197.092
Ustilagomycotina	Sporisorium reilanum	18386378	6891	0.374788	59.9	115.042
Ustilagomycotina	Testicularia cyperi	20778962	6135	0.295251	56.4	108.777
Ustilagomycotina	Tilletiaria anomala	18704010	4019	0.214874	56	71.7679
Ustilagomycotina	Tilletiopsis washingtongenesis	18761941	8021	0.427514	67.6	118.654
Ustilagomycotina	Ustilago hordei	21150702	6781	0.320604	52.2	129.904
Ustilagomycotina	Ustilago maydis	19664388	2451	0.124642	54	45.3889
Ustilagomycotina	Violaceomyces palustris	27323055	57512	2.10489	54.3	1059.15
			5330.4	0.292272	57.63	93.7217
		Size	PQS	PQS/1000bp	GC	PQS/GC
Glomeromycotina	Rhizophagus irregularis	91083792	1124	0.0123403	27.7	40.5776
Glomeromycotina	Rhizophagus cerebriforme	136890557	2013	0.0147052	26.5	75.9623
Glomeromycotina	Rhizophagus diaphanus	125876003	2549	0.0202501	27.2	93.7132
Glomeromycotina	Rhizophagus irregularis	136807476	3443	0.0251668	27.5	125.2
Glomeromycotina	Rhizophagus irregularis	125868962	3252	0.0258364	27.3	119.121
Glomeromycotina	Rhizophagus irregularis	138301208	3978	0.0287633	27.2	146.25
Glomeromycotina	Rhizophagus irregularis	131461109	3233	0.0245928	27.2	118.86
Glomeromycotina	Rhizophagus irregularis	124893935	3331	0.0266706	27.2	122.463
Glomeromycotina	Rhizophagus irregularis	122966682	3182	0.0258769	27.3	116.557
			2900.56	0.0226892	27.2333	106.523
		Size	PQS	PQS/1000bp	GC	PQS/GC
Mortierellomycotina	Lobosporangium transversale	42768949	4889	0.114312	41.6	117.524
Mortierellomycotina	Mortierella elongata	49863165	27999	0.561517	48.1	582.1
			16444	0.337914	44.85	349.812
		Size	PQS	PQS/1000bp	GC	PQS/GC
Mucoromycotina	Absidia repens	47422896	12262	0.258567	38.2	320.995
Mucoromycotina	Endogone sp.	95552741	19658	0.205729	38.9	505.347
Mucoromycotina	Hesseltinella vesiculosa	27216191	9424	0.346264	46.3	203.542
Mucoromycotina	Jimgerdemannia flammicorona	231316372	266468	1.15196	42.8	6225.89
Mucoromycotina	Jimgerdemannia flammicorona	239574967	271428	1.13296	42.7	6356.63
Mucoromycotina	Jimgerdemannia lactiflua	179670541	176982	0.985036	44.4	3986.08
Mucoromycotina	Lichtheimia corymbifera	33525905	3852	0.114896	43.4	88.7558
Mucoromycotina	Mucor lusitanicus (circinelloides)	36817399	2656	0.0721398	42.2	62.9384
Mucoromycotina	Mucor endophyticus	34997769	660	0.0188583	34.5	19.1304
Mucoromycotina	Mucor fuscus	40604092	1322	0.0325583	36.1	36.6205
Mucoromycotina	Mucor lanceolatus	43423002	871	0.0200585	35.7	24.3978
Mucoromycotina	Mucor lusitanicus	36587022	2692	0.073578	42.2	63.7915
Mucoromycotina	Mucor racemosus	46924235	1978	0.0421531	32.2	61.4286
Mucoromycotina	Phycomyces blakesleeanus	53939167	6180	0.114574	35.8	172.626
Mucoromycotina	Rhizopus microsporus	24077254	858	0.0356353	37.2	23.0645
Mucoromycotina	Rhizopus microsporus var microsporus	24950816	720	0.0288568	37.4	19.2513
Mucoromycotina	Rhizopus microsporus var chinensis	45739792	1610	0.0351991	36.9	43.6314
Mucoromycotina	Rhizopus microsporus var microsporus	25972395	737	0.0283763	37.5	19.6533
Mucoromycotina	Saksenaea vasiformis	42502389	2578	0.0606554	42.7	60.3747
Mucoromycotina	Syncephalastrum racemosum	30745403	4718	0.153454	46.8	100.812
			39382.7	0.245575	39.695	919.748
		Size	PQS	PQS/1000bp	GC	PQS/GC
Zoopagomycotina	Piptocephalis cylindrospora	10748607	22018	2.04845	51.2	430.039
Zoopagomycotina	Syncephalis pseudoplumigaleata	16269185	2288	0.140634	56.1	40.7843
Zoopagomycotina	Thamnocephalis sphaerospora	18203817	893	0.0490556	56	15.9464
			8399.67	0.746047	54.4333	162.257
		Size	PQS	PQS/1000bp	GC	PQS/GC
Entomophthoromycotina	Basidiobolus meristosporus	89489060	12581	0.140587	42.8	293.949
Entomophthoromycotina	Conidiobolus coronatus	39903661	872	0.0218526	27.7	31.4801
			6726.5	0.0812198	35.25	162.714
		Size	PQS	PQS/1000bp	GC	PQS/GC
Kickxellomycotina	Coemansia reversa	21838014	2517	0.115258	45.2	55.6858
Kickxellomycotina	Dimargaris cristalligena	30776575	34947	1.13551	48.1	726.549
Kickxellomycotina	Linderina pennispora	26202545	5478	0.209064	54.1	101.257
Kickxellomycotina	Smittium culicis	71049901	9392	0.132189	29.5	318.373
Kickxellomycotina	Smittium culicis	77124806	7788	0.100979	28.6	272.308
Kickxellomycotina	Smittium mucronatum	102350667	12498	0.12211	26.1	478.851
Kickxellomycotina	Zancudomyces culisetae	28637897	6586	0.229975	35.6	185
			11315.1	0.292154	38.1714	305.432
		Size	PQS	PQS/1000bp	GC	PQS/GC
Chytridiomycetes	Blyttiomyces helicus single-cell	46472760	102485	2.20527	53.9	1901.39
Chytridiomycetes	Caulochytrium protostelioides	10621701	5450	0.5131	63.1	86.3708
Chytridiomycetes	Caulochytrium protostelioides	21796879	10318	0.473371	66.4	155.392
Chytridiomycetes	Homolaphlyctis polyrhiza	21324754	1877	0.0880198	49.7	37.7666
Chytridiomycetes	Rhizoclosmatium globosum	57018351	16698	0.292853	44.9	371.893
Chytridiomycetes	Spizellomyces punctatus	24131112	6063	0.251252	47.6	127.374
			23815.2	0.637311	54.2667	446.698
		Size	PQS	PQS/1000bp	GC	PQS/GC
Monoblepharidomycetes	Gonapodya prolifera	48794828	50091	1.02656	52.4	955.935
		Size	PQS	PQS/1000bp	GC	PQS/GC
Neocallimastigomycetes	Anaeromyces robustus	71685009	67	0.000934645	16.3	4.11043
Neocallimastigomycetes	Neocallimastix californiae	193032486	614	0.00318081	18.2	33.7363
Neocallimastigomycetes	Orpinomyces sp	100954185	220	0.00217921	17	12.9412
Neocallimastigomycetes	Piromyces sp.	71019055	456	0.00642081	21.8	20.9174
Neocallimastigomycetes	Piromyces finnis	56455805	133	0.00235583	21.2	6.27358
			298	0.00301426	18.9	15.5958
		Size	PQS	PQS/1000bp	GC	PQS/GC
Microsporidia	Antonospora locustae	6074860	285	0.0469147	47.4	6.01266
Microsporidia	Encephalitozoon cuniculi	2497519	714	0.285884	47.3	15.0951
Microsporidia	Encephalitozoon hellem	2251784	214	0.0950358	43.4	4.93088
Microsporidia	Encephalitozoon intestinalis	2216898	167	0.0753305	41.5	4.0241
Microsporidia	Encephalitozoon romaleae	2187595	74	0.0338271	40.4	1.83168
Microsporidia	Enterocytozoon bieneusi	3860738	833	0.215762	33.7	24.7181
Microsporidia	Mitosporidium daphniae	5636959	270	0.0478982	43	6.27907
Microsporidia	Nematocida parisii	4071346	52	0.0127722	34.4	1.51163
Microsporidia	Nosema ceranae	7860219	94	0.011959	25.3	3.71542
			300.333	0.0917092	39.6	7.56874
		Size	PQS	PQS/1000bp	GC	PQS/GC
Cryptomycota	Rozella allomycis	13461086	411	0.0305325	35.1	11.7094
Cryptomycota	Rozella allomycis	11859274	333	0.0280793	34.8	9.56897
			372	0.0293059	34.95	10.6392

## Sheet: Table S3
Supplementary Table 3. Genes containing PQS in their coding tandem repeat regions.
Gene name	Coord. start	Coord. end	Rpt size	Sequence
Non Leader
Afu7g07100	2690	4075	126	agggccatgagaactctgtcaacgctgtggccttctcaccggacgggcagacagtggcgtccgcttccgatgacacgaccatccggctctgggacgcggcctccggtgctgaaaagcaggtcctta
Afu2g17000	3217	5496	114	cctgccgctgagcctgccgctgagcctgagcctgagcctgagcctgagcctgagcctgtcgctgagcctgttgctgagcctgctgctgagcctgccgctgagcctgccgctgag
Afu7g07030	120	1127	126	caccactggcgccctcaagcatactctggagggccattctgattgggttcggtcagtcgccttctcacaagatggccagcttctagcatctggctctgatgacaaaactatcaagctctgggatcc
Afu2g03560	809	2188	276	tcaagagcaccatcaacaccatggtggatcaactgcagaaatttgcaactgaagtcaccaaagtcgctcgggatgtcggcacggacggtatactgggtggccaggccaaggtcgatggggtcgaaggcacatggaaggagctcaccgagaacgtcaacaccatggccaagaatctgacttcgcaagtgcgtgagattgcggaggtcacgaatgctgtcgccaatggtgatctcactaagaagatcaaagtcaacgctcaaggggaaatcgttgaac
Afu7g08310	1970	2629	132	tacacacgtcatctccacccggggagcctttgccccgaacctccaccggcgaaggatctgatgtgagcgagcctacacgtatggacatttctgagagctctgactcggaagatcttgaaccacagccagggg
Afu7g08310	1970	2629	132	tacacacgtcatctccacccggggagcctttgccccgaacctccaccggcgaaggatctgatgtgagcgagcctacacgtatggacatttctgagagctctgactcggaagatcttgaaccacagccagggg
Afu4g10350	255	938	228	catgcaaatcttcgtcaagactctcaccggaaagaccattaccctggaggtggagtcctccgacaccattgacaacgtgaagagcaagatccaggacaaggagggtatccctcctgaccagcagcgtctcatcttcgctggtaagcagttggaagatggccggaccttgtccgattacaatattcaaaaggaatccacgctccacctggtcctgcgtctgcgtggtgg
Afu7g08240	1076	1588	171	atatgtctgatcccactcagtttggaattacaagggatctacctttccaacagctgcatatgacatcagcctcttcggacactcaatccgaccagagccagatgaacataacatttgatcgcttcaacccgcagccatacctcacatacacgccagctgctaggcctcctg
Afu5g14910	26	322	9	agattggac
Afu5g15090	79	384	18	gccaggccgcgcagggaa
Afu7g07060	1728	2123	132	agtacacacgtcatctccacccagggagccttcgccccgaacctccaccggcgaaggatctgatgtgagcgagcctatacgtatggacatttctgagagctctgactcggaagatcttgaaccacagccagg
Afu8g02140	1255	2442	198	atcaataccccgaatgatgacggctggacgccgttgcacggtgcggcggaagagggccacattgaagtggtccgagctctgctggaccaaggggcggatatcgctgccaagaacaagaatggatggacacctctcaatattgcggcgtgaaagggccatccggcaatggtagaactcctgctggcagccggcgccgat
Afu1g16030	745	1029	15	gtggaggatggtgct
Afu4g13630	1490	2344	285	ccgctgctgcagaggagcctgctactgaggaacctccccccgctgaggaggcggctgctgaggaacctgcagctgaggaggctcctgcggaggaacccacgccagttcaaaaggctgctgctgcagagtaggctcctgctgaggaacggactcctgaggaacctgctcctgttgaagaagctactgccgatgaacctgctcccgtggaagaggctcctgctgagaaatctgctccagttgaagatgctgccgtcgaagaagctcctgctgcggaagaatctcctg
Afu5g14930	685	894	15	gatggtgctgtggag
Afu8g05780	1603	2205	201	gatgctggggggaggacagcactctgggcggcatcttctaatggtcaggaagcggtggtgctgctggtgattgacagaggagctgacgtcatggtgaacgactatcgcgggctgacaccgctgtaccaggcagcttccagaggacatgaggcagtagtgtcgctgctacttgaccatggagcagatatcaatgcaagggac
Afu3g02830	275	682	102	acgaagggatgatgaaccaactactcgcacgcgcggagatcaacccgaatatccccgacgccaatggccagacgcccctctactgggctgtgaagaatggaa
Afu4g12620	1	819	273	atggcaacctccgccccgcaggacgttcccgatagttcgctggaagccgcagatgctacatcgcgcctcacgaccacaaccgtttctgtggatggtatgacatgtggcgcttgtacatccgctgtggaaggtgcattcaatggtgttgaaggcgtggtacagttcaacgtcagcttgcttgctgaacgagctgtcgtggaccatgatcctaccgttatctcggcggaacaaatcgccgaaatcatcgaagatgcgggttttgatgcaacgatc
Afu8g06230	78	383	102	tcctggagtttctgtcagtaataactctggagccgcacagcctggtgtacctcccagtgtccctggtggcatgactgttggagctacaccttctggtgtccc
Afu6g12180	290	1285	249	gcgtcggcactgacactagcgccaacaccagcaccaatgccggtcctcacaactccaacgtggtgaacaaggttgacccccgcgttgattctgacacggacaaccgcgcccggcatgagactctgggtgctgaccattgcaatcatgcctccaacatcgctcacaacgttgacccccacattgacaaccacatgaacaaccatggtcccactggcgatgccgacacggacagcactggcacccacacca
Afu4g12980	3376	3591	108	gccgaggagccgcgtccgggtaaattgcagagaactttgtccctagggcgaggtgaccgacctcagggtggtttgctgcggcggctctcgctgcgtggacctccaccg
Afu7g03670	826	1059	78	gctgcgaaagtgaagaaggaggccgaagaagctgctgctgccgctagagcggaggcggaacagaaggctgctgaagag
Afu1g14220	10	213	3	ggt
Afu8g05610	737	1072	21	ccaccaccaccgccgcccccg
Afu4g08500	128	376	3	agg
Afu4g03320	2289	2468	15	acccccctacgaccg
Afu2g09490	1898	2077	36	aggaggaagaggaggcagccgctcagaagaagaagc
Afu1g10550	384	713	6	ggagga
Afu5g07710	2669	3028	120	ctccgcagctagagatatcatctatcttctcggaacataccgtacccattgcagctcctctacccgagccagaacccgtaccagttctctctgtggctgaccaagctacgatcacggaga
Afu1g05750	295	726	144	cagaaagttgaggagaatctgcggactagcgatgatcctgtcgtgaccccgaatgttgttataccggctcttcgacggtctgagatccaacctgaagctccttgccaggagacaaagtgttcgcgcccatgctcaggcacgtca
Afu3g09990	491	904	207	ctcaaacgagcggcggagcacctgccgatgaagtacctgaaccagtgaagcactccattgccgaagctcacaaggaccccgaggccgctgctaatccagaggccgtcgaggagaagaaggagatggaggatgagctgcagaagacagtccccagggaagaacatgctggcgcgcctgctcccactgccactgccgccaccactgaaa
Afu1g11690	475	1074	30	cctccacctcctccgccacctgcaccaccg
Afu5g03370	1935	2159	3	gga
Afu2g03180	1515	1595	9	tggtgacaa
Afu5g04170	632	799	3	agg
Afu4g12350	1099	1194	6	aaggaa
Afu7g05250	238	351	6	cctgaa
Afu5g09030	543	1112	285	ccttgcaagtcgttgcagtctggacagcgtcaaagccgccattgacaaaggtgcagattttagtcaaatcaaccctgatggcagaaccatgattcattatgctgcgacgaataccgaccacccagatgtccttcaattcctcattggaaagtaccctgagctgctttcctcccagtcaacaaggggcaagacagctctctggtccgccctctacgaaggcaatgccgaactcgcagagattctcatcacagccggtattgacatcaaccttagggatcacgccgg
Afu3g07680	998	1204	3	agg
Afu5g11360	2290	2451	6	gaggaa
Afu1g15660	208	450	81	gtttatgcccagccacgacctgtcatgaccggccgtcccgccatgaatccgactcatgcaatgatgactactacccctact
Afu2g01720	1064	1297	78	caagcatggccatttcaccaacgctcgcaccgaatgtccaactcatggagcgtactgttcacaattctgctggacgcg
Afu7g06220	1755	1883	3	tgg
Afu1g12120	843	908	6	caggga
Afu2g13420	242	481	6	aggggg
Afu8g04310	2066	2275	21	aggcggagctggactcgaagg
Afu1g05920	979	1110	33	gccgccgaagccaaagcaaaggccgagcgcgaa
Afu4g13250	791	1021	21	agcagcggaaggcggaagagg
Afu2g12150	12414	13088	27	cgaagacgatgaggaggaggaggagga
Afu3g11550	246	410	33	aattggcgaggccaagggtaaggccaaggagat
Afu6g04310	1601	2140	108	agctgatcccagaccagtatggaaaccatgtcatccaaaaggtgatcgaacatggcgaagaagaagaccgggaatccatgatcaacgagcttcaggcccaagtgctta
Afu7g00960	761	1156	132	gagtctgccaagtacaggagtgccctcccggcgaggccgactgcgatggggtctgcactgataccaaaaccgaccctaacaactgcggcgcatgtggtattgtgtgtagtgagggagacgcgtgttgggttg
Afu4g00770	2521	2640	3	gga
Afu6g04940	3066	3305	15	tcctccacctccgcc
Afu4g06250	735	962	3	gga
Afu7g08590	133	300	6	cctgag
Afu1g14680	4894	5040	21	ccgacgtctcctgccttcagc
Afu2g16170	28	87	3	gga
Afu8g05040	392	664	39	ccgccctccacgccctcatcgccggcgtcgccgccacct
Afu3g01100	47	316	90	cctttgctggctgcgagaaggccttctctcactcctccggcctagcccgccaccgccgcacccacaccggcgaacgaccatacaactgca
Afu7g04620	642	812	57	aaatcgagtccgtccctccgctcctcctatcgacgccactcgtcctgtcactcgtcc
Afu6g08580	889	987	9	aaggaggcc
Afu4g13690	406	585	3	ggt
Afu7g01780	256	387	33	tccaagtccttgggcggtgccaccgacagtgtc
Afu1g14440	662	1033	93	ccttccccttccgcgccgtggtcgacggctccgacgccgccagcggcatcttcttcctcctcctcgtcaacgccgtcgtcttcgccgtctgcc
Afu4g03360	304	501	33	gcctccgtcgcctccaacgtcgactccggcgcc
Afu3g07490	609	767	3	gga
Afu7g06480	594	665	6	cgagga
Afu7g06330	271	354	6	ggtggt
Afu6g14700	167	262	48	gccgactcagcctcaggccatccaccttctggctctggccgaaatcac
Afu2g12960	783	959	3	gga
Afu5g12990	71	184	3	cca
Afu3g07860	8072	8581	51	ccgccctcgtcgtccccgacgccaccgccgcggacgccatcgccatcgtca
Afu1g14510	678	1073	99	gacgccgctgcacctcgcggcggcgcagggtaagcgggaggtcgtcgagctgctgctggagccgggggacaacatcgacgcgctgtgggaggacggggg
Afu2g04800	359	517	3	agg
Afu2g04810	159	317	3	cct
Afu1g17350	123	185	3	acc
Afu5g04160	985	1119	27	cctgctcctgcctctgccccgactcag
Afu4g07660	1754	1975	6	gcggtg
Afu4g06180	180	236	3	gga
Afu2g04350	1264	1383	12	tccaaagctccc
Afu5g04050	847	981	15	gccgctgccggtggt
Afu2g17170	1664	1726	21	aggctggtgaggaggctgaaa
Afu2g03810	762	977	36	ccccctcaacctcggcgccgacggcgcctgcttcgt
Afu6g03890	1664	1918	51	agcaccccaccatcttcaacggcatcatcaccgccatcaacgccgacggcg
Afu5g12890	381	443	3	gga
Afu6g03960	995	1126	66	aaactatgcccaccgaagatgatctggctgcccggtggcaggcggaactcgatgatgatgatgacg
Afu1g06260	143	367	75	tcccaccacaacctaggggtcttataccaaatgctcctctggcctcattggcgccgtctcatatacaagtaacat
[truncated: 44 more rows]

## Sheet: Table S4
Supplementary Table 3. GO-term enrichment analysis of PQS-containing genes in A. fumigatus.
[truncated: 52 more rows]

## Sheet: Table S5
Supplementary Table 4. The frequency of PQS in genes upregulated in A. fumigatus in various conditions.
[truncated: 92 more rows]

[truncated: 1 more sheets: Table S6]
